# Supplementary material for: Bridging immunogenetics and immunoproteomics: Model positional scanning library analysis for Major Histocompatibility Complex class II DQ in Tursiops truncatus
Source: PLoS One. 2018 Aug 2;13(8):e0201299. doi: 10.1371/journal.pone.0201299 (PMC6072028; doi:10.1371/journal.pone.0201299)
Supplement: S12 Table — The sequences derived from amino acids common to the 3 Model Positional scanning libraries and for DQ1-8, DQ1-10 and DQ2-4 were searched for protein matches in the UniProtKB database through the Protein Information Resource (PIR). The search sequences identified in proteins of microbes associated with marine mammals were combined in this table. (XLSX) [file pone.0201299.s014.xlsx]

## Sheet: Sheet1
	#Query Peptide	Rank	Protein AC	Protein ID	Protein Name	Length	Organism	Matched Range(s)	Proteomic Databases	IEDB
	VYAVAAMAA	2	A0A1X2ITH4	A0A1X2ITH4_9FUNG [tr]	Uncharacterized protein	909	Absidia repens [90262]	414-422
	LIAVAVLAV	56	A0A1C4GVK6	A0A1C4GVK6_9GAMM [tr]	Cell division protein FtsQ	284	Acinetobacter albensis [1673609]	39-47
	FIVVVVLVA	2	A0A022IE98	A0A022IE98_ACIBA [tr]	Proteobacterial lipase chaperone family protein	309	Acinetobacter baumannii 1000160 [1310800]	2017-10-18
	LIVVVVLVA	1	A0A009K6M3	A0A009K6M3_ACIBA [tr]	Proteobacterial lipase chaperone family protein	301	Acinetobacter baumannii 1437282 [1310638]	2017-02-10
	LIVVVVLVA	1	A0A009K6M3	A0A009K6M3_ACIBA [tr]	Proteobacterial lipase chaperone family protein	301	Acinetobacter baumannii 1437282 [1310638]	2017-02-10
	FIVVVVLVA	1	A0A009L3H2	A0A009L3H2_ACIBA [tr]	Proteobacterial lipase chaperone family protein	309	Acinetobacter baumannii 146457 [1310623]	2017-10-18
	LSVVVVLVA	16	N8YF95	N8YF95_9GAMM [tr]	Uncharacterized protein	58	Acinetobacter gerneri DSM 14967 = CIP 107464 [1120926]	13-21
	LIVVIVLYW	1	N8YF65	N8YF65_9GAMM [tr]	Uncharacterized protein	156	Acinetobacter gerneri DSM 14967 = CIP 107464 [1120926]	142-150
	YIVVISSVA	1	N8Y6G2	N8Y6G2_ACIGI [tr]	Uncharacterized protein	351	Acinetobacter guillouiae NIPH 991 [1217656]	187-195
	LYVVAVLVA	1	A0A137XTB6	A0A137XTB6_ACIHA [tr]	LPS export ABC transporter periplasmic protein LptC	183	Acinetobacter haemolyticus [29430]	2017-06-14
	VIVVVVLVV	15	A0A1H3J9U3	A0A1H3J9U3_9GAMM [tr]	Surface polysaccharide O-acyltransferase, integral membrane enzyme	311	Acinetobacter kyonggiensis [595670]	203-211
	VIYVAALVA	2	A0A241YR90	A0A241YR90_ACINO [tr]	Uncharacterized protein	935	Acinetobacter nosocomialis [106654]	77-85
	VIYVAALVA	1	A0A1Y5NQ13	A0A1Y5NQ13_ACINO [tr]	Uncharacterized protein	935	Acinetobacter nosocomialis P020 [1285584]	77-85
	VIAVAVMAV	2	A0A151Y0Z4	A0A151Y0Z4_9GAMM [tr]	Uncharacterized protein	63	Acinetobacter pragensis [1806892]	2017-07-15
	LMVVVVMIA	2	A0A1P8EK94	A0A1P8EK94_9GAMM [tr]	Competence protein ComE	157	Acinetobacter soli [487316]	13-21
	LMVVVVMIA	3	N9C0R6	N9C0R6_9GAMM [tr]	Uncharacterized protein	157	Acinetobacter soli NIPH 2899 [1217677]	13-21
	LYVVAVLIA	3	A0A1Q3N7M8	A0A1Q3N7M8_9GAMM [tr]	LPS export ABC transporter periplasmic protein LptC	182	Acinetobacter sp. 38-8 [1895694]	2017-06-14
	LYVVAVLIA	2	A0A1Q3M470	A0A1Q3M470_9GAMM [tr]	LPS export ABC transporter periplasmic protein LptC (Fragment)	117	Acinetobacter sp. 39-4 [1895695]	2017-06-14
	LYVVAVLIA	1	A0A0M3A0T4	A0A0M3A0T4_9GAMM [tr]	Lipopolysaccharide export system protein LptC	182	Acinetobacter sp. AG1 [348388]	2017-06-14
	LYVVAVLIA	6	N9LVM7	N9LVM7_9GAMM [tr]	Uncharacterized protein	182	Acinetobacter sp. ANC 3862 [1217705]	2017-06-14
	VLVAVFVWA	1	A0A1Y3C618	A0A1Y3C618_9GAMM [tr]	Uncharacterized protein	360	Acinetobacter sp. ANC 3903 [1977883]	277-285
	LMVVVVLVA	4	N9LZT3	N9LZT3_9GAMM [tr]	Uncharacterized protein	168	Acinetobacter sp. ANC 3929 [1217707]	17-25
	VIVVVVLVA	17	N9LPF5	N9LPF5_9GAMM [tr]	Uncharacterized protein	308	Acinetobacter sp. ANC 3929 [1217707]	2017-10-18
	VIVVVVLVA	16	N9LPF5	N9LPF5_9GAMM [tr]	Uncharacterized protein	308	Acinetobacter sp. ANC 3929 [1217707]	2017-10-18
	YYAVVALIA	1	A0A241UZ38	A0A241UZ38_9GAMM [tr]	Uncharacterized protein	940	Acinetobacter sp. ANC 4204 [1977884]	84-92
	IIAVAALIA	5	A0A2C9WS68	A0A2C9WS68_9GAMM [tr]	Invasion protein expression up-regulator SirB	130	Acinetobacter sp. ANC 4218 [1977880]	110-118
	VIVVVVLVV	21	A0A1Y3DHN8	A0A1Y3DHN8_9GAMM [tr]	Uncharacterized protein	311	Acinetobacter sp. ANC 4973 [1977871]	203-211
	LMVVVVMIA	1	A0A0M1I866	A0A0M1I866_9GAMM [tr]	Competence protein ComE	157	Acinetobacter sp. C15 [1661746]	13-21
	LYVVAVLVA	6	U7H2K9	U7H2K9_9GAMM [tr]	Uncharacterized protein	183	Acinetobacter sp. COS3 [1397525]	2017-06-14
	LIAVVALVV	12	A0A0A3W0M8	A0A0A3W0M8_9GAMM [tr]	Uncharacterized protein	135	Acinetobacter sp. HR7 [1509403]	2017-07-15
	VIVVAVLIV	1	A0A0Q5FRB2	A0A0Q5FRB2_9GAMM [tr]	Uncharacterized protein	182	Acinetobacter sp. Leaf130 [1736269]	37-45
	LYVVAVLVA	4	G7GB75	G7GB75_9GAMM [tr]	Uncharacterized protein	183	Acinetobacter sp. NBRC 100985 [1071390]	2017-06-14
	FIVVVVLVA	5	N9MMD3	N9MMD3_9GAMM [tr]	Uncharacterized protein	309	Acinetobacter sp. NIPH 1847 [1217697]	2017-10-18
	VIVLVVLVA	12	N9Q0G6	N9Q0G6_9GAMM [tr]	Uncharacterized protein	308	Acinetobacter sp. NIPH 2100 [1217708]	2017-10-18
	LYVVAVLIA	4	N8QXV0	N8QXV0_9GAMM [tr]	Uncharacterized protein	182	Acinetobacter sp. NIPH 236 [1217711]	2017-06-14
	LYVVAVLIA	5	N9LSS7	N9LSS7_9GAMM [tr]	Uncharacterized protein	182	Acinetobacter sp. NIPH 284 [1217704]	2017-06-14
	IIVVVVLVA	20	N9PQK6	N9PQK6_9GAMM [tr]	Uncharacterized protein	309	Acinetobacter sp. NIPH 3623 [1217698]	2017-10-18
	FIVVVALVA	2	A0A143G2X4	A0A143G2X4_9GAMM [tr]	Uncharacterized protein	226	Acinetobacter sp. TGL-Y2 [1407071]	14-22
	LIAVAVLAV	20	A0A0M5JQL5	A0A0M5JQL5_9GAMM [tr]	Cell division protein FtsQ	284	Acinetobacter sp. TTH0-4 [1646498]	39-47
	FYVVAALVV	1	A0A031LVB4	A0A031LVB4_9GAMM [tr]	Uncharacterized protein	101	Acinetobacter sp. Ver3 [466088]	27-35
	LIVVVVLVA	68	K9BHR6	K9BHR6_9GAMM [tr]	Proteobacterial lipase chaperone protein	309	Acinetobacter sp. WC-323 [903918]	2017-10-18
	LIVVVVLVA	57	K9BHR6	K9BHR6_9GAMM [tr]	Proteobacterial lipase chaperone protein	309	Acinetobacter sp. WC-323 [903918]	2017-10-18
	LYVVAVLIA	7	V2W9D8	V2W9D8_9GAMM [tr]	Uncharacterized protein	182	Acinetobacter tjernbergiae DSM 14971 = CIP 107465 [1120928]	2017-06-14
	YLVAFFVLA	2	N9D7U5	N9D7U5_9GAMM [tr]	Uncharacterized protein	43	Acinetobacter ursingii DSM 16037 = CIP 107286 [981336]	2017-09-17
	LYVVAVLVA	5	N8ZS54	N8ZS54_ACIVR [tr]	Uncharacterized protein	183	Acinetobacter venetianus (strain ATCC 31012 / CIP 110063 / RAG-1) [1191460]	2017-06-14
	VMAVVALVV	3	A0A150HLF6	A0A150HLF6_9GAMM [tr]	Uncharacterized protein	78	Acinetobacter venetianus [52133]	2017-06-14
	LYVVAVLVA	2	A0A150HQW1	A0A150HQW1_9GAMM [tr]	Lipopolysaccharide-assembly protein	183	Acinetobacter venetianus [52133]	2017-06-14
	YIVVAVLAA	2	A0A1M6H5D9	A0A1M6H5D9_9ACTO [tr]	Uncharacterized protein	161	Actinomyces denticolens [52767]	95-103
	VIYVAVMAA	2	A0A1V0KI29	A0A1V0KI29_9ACTO [tr]	Uncharacterized protein	166	Actinomyces gaoshouyii [1960083]	93-101
	LIVVVVLAV	11	A0A1M4S2K0	A0A1M4S2K0_9ACTO [tr]	Signal recognition particle receptor FtsY	395	Actinomyces glycerinitolerans [1892869]	2017-08-16
	LMAVVALVA	28	U1QLN7	U1QLN7_9ACTO [tr]	Uncharacterized protein	900	Actinomyces johnsonii F0510 [1227262]	603-611
	LMAVVALVA	29	U1S473	U1S473_9ACTO [tr]	Uncharacterized protein	901	Actinomyces johnsonii F0542 [1321818]	604-612
	IMVVVVLVV	2	A0A1Q5PJT2	A0A1Q5PJT2_9ACTO [tr]	Uncharacterized protein	421	Actinomyces liubingyangii [1921764]	321-329
	VIYVITSVA	1	A0A1Q5PNN5	A0A1Q5PNN5_9ACTO [tr]	Uncharacterized protein	470	Actinomyces liubingyangii [1921764]	140-148
	LMAVVALVA	26	J2ZU50	J2ZU50_ACTNH [tr]	Membrane protein, PF03706 family (Fragment)	366	Actinomyces naeslundii (strain ATCC 12104 / DSM 43013 / JCM 8349 / NCTC 10301 / Howell 279) [1115803]	69-77
	VSVVVTLVA	8	J3ABP2	J3ABP2_ACTNH [tr]	ABC transporter, permease protein	287	Actinomyces naeslundii (strain ATCC 12104 / DSM 43013 / JCM 8349 / NCTC 10301 / Howell 279) [1115803]	85-93
	LMAVVALVA	18	A0A1Q8XRV6	A0A1Q8XRV6_ACTNA [tr]	Uncharacterized protein	989	Actinomyces naeslundii [1655]	692-700
	LMAVVALVA	19	A0A1R1GZZ8	A0A1R1GZZ8_ACTNA [tr]	Uncharacterized protein	985	Actinomyces naeslundii [1655]	688-696
	LMAVVALVA	20	A0A1R1H558	A0A1R1H558_ACTNA [tr]	Uncharacterized protein	993	Actinomyces naeslundii [1655]	696-704
	VSVVVTLVA	4	A0A1Q8XLU8	A0A1Q8XLU8_ACTNA [tr]	Sugar ABC transporter permease	287	Actinomyces naeslundii [1655]	85-93
	VSVVVTLVA	5	A0A1R1GX48	A0A1R1GX48_ACTNA [tr]	Sugar ABC transporter permease	287	Actinomyces naeslundii [1655]	85-93
	VSVVVTLVA	6	A0A1R1H291	A0A1R1H291_ACTNA [tr]	Sugar ABC transporter permease	287	Actinomyces naeslundii [1655]	85-93
	LIAVAALVV	21	A0A1H4CVY7	A0A1H4CVY7_9ACTO [tr]	Uncharacterized protein	95	Actinomyces nasicola [208480]	39-47
	VIAVAVLVV	33	A0A1H4AV23	A0A1H4AV23_9ACTO [tr]	Cation-transporting ATPase E	812	Actinomyces nasicola [208480]	687-695
	VIVVAALAV	6	A0A133K7T1	A0A133K7T1_9ACTO [tr]	ABC transporter, permease protein	550	Actinomyces neuii [33007]	248-256
	VIVVAALVA	4	A0A133K107	A0A133K107_9ACTO [tr]	Uncharacterized protein	276	Actinomyces neuii [33007]	49-57
	LIVVVVLIA	17	A0A0V8RSM3	A0A0V8RSM3_9ACTO [tr]	Competence protein ComEA	233	Actinomyces odontolyticus [1660]	37-45
	LIVVVVLIA	29	A7BDT8	A7BDT8_9ACTO [tr]	ComEA protein	231	Actinomyces odontolyticus ATCC 17982 [411466]	37-45
	LIAVVVMAV	3	A0A0X8K2Y1	A0A0X8K2Y1_9ACTO [tr]	ABC transporter ATP-binding protein	579	Actinomyces oris [544580]	53-61
	LIAVVVMAV	8	A0A1Q8HRA5	A0A1Q8HRA5_9ACTO [tr]	ABC transporter ATP-binding protein	579	Actinomyces oris [544580]	53-61
	LIAVVVMAV	9	A0A1Q8W0U6	A0A1Q8W0U6_9ACTO [tr]	ABC transporter ATP-binding protein	579	Actinomyces oris [544580]	53-61
	LIAVVVMAV	10	A0A1Q8WUW5	A0A1Q8WUW5_9ACTO [tr]	ABC transporter ATP-binding protein	579	Actinomyces oris [544580]	53-61
	LIAVVVMAV	11	A0A1Q8WX26	A0A1Q8WX26_9ACTO [tr]	ABC transporter ATP-binding protein	579	Actinomyces oris [544580]	53-61
	LIAVVVMAV	12	A0A1Q8X3D4	A0A1Q8X3D4_9ACTO [tr]	ABC transporter ATP-binding protein	579	Actinomyces oris [544580]	53-61
	LIAVVVMAV	13	A0A1Q8X5T4	A0A1Q8X5T4_9ACTO [tr]	ABC transporter ATP-binding protein	579	Actinomyces oris [544580]	53-61
	LMAVVALVA	6	A0A1Q8HWC5	A0A1Q8HWC5_9ACTO [tr]	Uncharacterized protein	992	Actinomyces oris [544580]	695-703
	LMAVVALVA	7	A0A1Q8I0L9	A0A1Q8I0L9_9ACTO [tr]	Uncharacterized protein	990	Actinomyces oris [544580]	693-701
	LMAVVALVA	8	A0A1Q8V945	A0A1Q8V945_9ACTO [tr]	Uncharacterized protein	985	Actinomyces oris [544580]	688-696
	LMAVVALVA	9	A0A1Q8VKS6	A0A1Q8VKS6_9ACTO [tr]	Uncharacterized protein	984	Actinomyces oris [544580]	687-695
	LMAVVALVA	10	A0A1Q8VT77	A0A1Q8VT77_9ACTO [tr]	Uncharacterized protein	977	Actinomyces oris [544580]	680-688
	LMAVVALVA	11	A0A1Q8W413	A0A1Q8W413_9ACTO [tr]	Uncharacterized protein	990	Actinomyces oris [544580]	693-701
	LMAVVALVA	12	A0A1Q8W7V8	A0A1Q8W7V8_9ACTO [tr]	Uncharacterized protein	990	Actinomyces oris [544580]	693-701
	LMAVVALVA	13	A0A1Q8WKB7	A0A1Q8WKB7_9ACTO [tr]	Uncharacterized protein	978	Actinomyces oris [544580]	681-689
	LMAVVALVA	14	A0A1Q8WNS8	A0A1Q8WNS8_9ACTO [tr]	Uncharacterized protein	996	Actinomyces oris [544580]	699-707
	LMAVVALVA	15	A0A1Q8WY15	A0A1Q8WY15_9ACTO [tr]	Uncharacterized protein	978	Actinomyces oris [544580]	681-689
	LMAVVALVA	16	A0A1Q8XCH4	A0A1Q8XCH4_9ACTO [tr]	Uncharacterized protein	992	Actinomyces oris [544580]	695-703
	LMAVVALVA	17	A0A1Q8XGE1	A0A1Q8XGE1_9ACTO [tr]	Uncharacterized protein	992	Actinomyces oris [544580]	695-703
	VIAVVVLAA	13	A0A0X8JEG6	A0A0X8JEG6_9ACTO [tr]	Uncharacterized protein	169	Actinomyces radicidentis [111015]	47-55
	LIVVAVLAV	15	A0A1H2DRG2	A0A1H2DRG2_9ACTO [tr]	Uncharacterized protein	987	Actinomyces radingae [131110]	833-841
	IIVVVVLVA	10	A0A1H2DU32	A0A1H2DU32_9ACTO [tr]	Subtilase family protein	461	Actinomyces radingae [131110]	438-446
	VYAVVALAA	3	A0A1H0CHQ1	A0A1H0CHQ1_9ACTO [tr]	Uncharacterized membrane protein YesL	228	Actinomyces ruminicola [332524]	124-132
	LIVVVVLAV	7	A0A1G9TUU0	A0A1G9TUU0_9ACTO [tr]	Signal recognition particle receptor FtsY	403	Actinomyces ruminicola [332524]	2017-08-16
	LIVVVVLAV	8	A0A1G9ZDK1	A0A1G9ZDK1_9ACTO [tr]	Signal recognition particle receptor FtsY	403	Actinomyces ruminicola [332524]	2017-08-16
	YIVVAVLAA	3	A0A1Q2TQK5	A0A1Q2TQK5_9ACTO [tr]	ABC transporter component	290	Actinomyces sp. Chiba101 [1851395]	95-103
	FIAVAALAA	12	A0A243VZ97	A0A243VZ97_9ACTO [tr]	Uncharacterized protein	157	Actinomyces sp. CtC 72 [1937003]	71-79
	LIVVVALIA	17	A0A1S1EG02	A0A1S1EG02_9ACTO [tr]	Competence protein ComEA	231	Actinomyces sp. HMSC035G02 [1739406]	37-45
	FYVVAVLAV	1	A0A1F1DPD0	A0A1F1DPD0_9ACTO [tr]	Lipoprotein signal peptidase	169	Actinomyces sp. HMSC065F11 [1739395]	14-22
	LIVVAVLAV	12	A0A1F0QCH1	A0A1F0QCH1_9ACTO [tr]	Uncharacterized protein	987	Actinomyces sp. HMSC065F12 [1739479]	833-841
	IIVVVVLVA	8	A0A1F0QM88	A0A1F0QM88_9ACTO [tr]	Uncharacterized protein	440	Actinomyces sp. HMSC065F12 [1739479]	417-425
	VIVVAALAV	10	A0A1F1WW62	A0A1F1WW62_9ACTO [tr]	Iron ABC transporter permease	550	Actinomyces sp. HMSC06A08 [1581120]	248-256
	VIVVAALVA	8	A0A1F1WYK7	A0A1F1WYK7_9ACTO [tr]	Uncharacterized protein	276	Actinomyces sp. HMSC06A08 [1581120]	49-57
	LIAVVVMAV	4	A0A1F1FKT9	A0A1F1FKT9_9ACTO [tr]	ABC transporter ATP-binding protein	579	Actinomyces sp. HMSC075C01 [1739387]	53-61
	LMAVVALVA	3	A0A1F1FMC3	A0A1F1FMC3_9ACTO [tr]	Uncharacterized protein	977	Actinomyces sp. HMSC075C01 [1739387]	680-688
	LIAVVVMAV	5	A0A1F1V5M4	A0A1F1V5M4_9ACTO [tr]	ABC transporter ATP-binding protein	579	Actinomyces sp. HMSC08A09 [1581133]	53-61
	LMAVVALVA	4	A0A1F1VX46	A0A1F1VX46_9ACTO [tr]	Uncharacterized protein	989	Actinomyces sp. HMSC08A09 [1581133]	692-700
	LIVVVVLIA	35	S3A8E9	S3A8E9_9ACTO [tr]	ComEA protein	245	Actinomyces sp. HPA0247 [1203556]	48-56
	VIAVVVLAV	37	J0SX84	J0SX84_9ACTO [tr]	Uncharacterized protein	406	Actinomyces sp. ICM47 [936548]	83-91
	VIVVAVLVV	19	Z4X972	Z4X972_9ACTO [tr]	Uncharacterized protein	495	Actinomyces sp. ICM54 [936549]	66-74
	LMAVVALVA	22	E7NBJ7	E7NBJ7_9ACTO [tr]	Uncharacterized protein (Fragment)	697	Actinomyces sp. oral taxon 171 str. F0337 [706439]	400-408
	VIVVAVLVV	17	U1QIG3	U1QIG3_9ACTO [tr]	Uncharacterized protein	466	Actinomyces sp. oral taxon 172 str. F0311 [1321775]	38-46
	LIAVVVMAV	15	F9PMN0	F9PMN0_9ACTO [tr]	ABC transporter, ATP-binding protein	589	Actinomyces sp. oral taxon 175 str. F0384 [944560]	53-61
	LMAVVALVA	24	F9PL38	F9PL38_9ACTO [tr]	Putative membrane protein	996	Actinomyces sp. oral taxon 175 str. F0384 [944560]	699-707
	VFVAVAVWY	1	E8JLB8	E8JLB8_9ACTO [tr]	Uncharacterized protein	57	Actinomyces sp. oral taxon 178 str. F0338 [888051]	2017-10-18
	LIVVVVLAA	19	L1PHF6	L1PHF6_9ACTO [tr]	Permease, cytosine/purine, uracil, thiamine, allantoin family	487	Actinomyces sp. oral taxon 181 str. F0379 [1127690]	151-159
	VMAVAVLVA	4	L1PM87	L1PM87_9ACTO [tr]	Putative stage III sporulation protein E	852	Actinomyces sp. oral taxon 181 str. F0379 [1127690]	21-29
	LIVVAALAA	5	A0A0M4H4S2	A0A0M4H4S2_9ACTO [tr]	Uncharacterized protein	662	Actinomyces sp. oral taxon 414 [712122]	252-260
	LMAVVALVV	1	A0A0M3RJV2	A0A0M3RJV2_9ACTO [tr]	Uncharacterized protein	307	Actinomyces sp. oral taxon 414 [712122]	243-251
	LIVVAVLVV	6	A0A0M5JUB3	A0A0M5JUB3_9ACTO [tr]	Uncharacterized protein	731	Actinomyces sp. oral taxon 414 [712122]	404-412
	FIVVAVLAV	7	D0WRZ1	D0WRZ1_9ACTO [tr]	Uncharacterized protein	187	Actinomyces sp. oral taxon 848 str. F0332 [649743]	26-34
	FIVVAVLAV	8	D0WS03	D0WS03_9ACTO [tr]	Uncharacterized protein	175	Actinomyces sp. oral taxon 848 str. F0332 [649743]	17-25
	LMAVVALVA	25	G9PJN6	G9PJN6_9ACTO [tr]	Uncharacterized protein	986	Actinomyces sp. oral taxon 849 str. F0330 [653386]	689-697
	VFVAVAVWY	2	U1R002	U1R002_9ACTO [tr]	Uncharacterized protein	57	Actinomyces sp. oral taxon 877 str. F0543 [1227264]	2017-10-18
	LIVVVVLAV	10	A0A1L7RCB6	A0A1L7RCB6_9ACTO [tr]	Signal recognition particle receptor FtsY	395	Actinomyces succiniciruminis [1522002]	2017-08-16
	LIAVVALIA	25	K0YTD8	K0YTD8_9ACTO [tr]	Uncharacterized protein	613	Actinomyces turicensis ACS-279-V-Col4 [883077]	2017-05-13
	VIAVVAMAA	7	W1VP23	W1VP23_9ACTO [tr]	Uncharacterized protein (Fragment)	61	Actinomyces urogenitalis DORA_12 [1403939]	2017-06-14
	VIAVVAMAA	1	A0A095WM41	A0A095WM41_9ACTO [tr]	Uncharacterized protein	379	Actinomyces urogenitalis S6-C4 [1284679]	2017-06-14
	LIAVVVMAV	14	F2UUW6	F2UUW6_ACTVI [tr]	Uncharacterized protein	613	Actinomyces viscosus C505 [562973]	87-95
	LMAVVALVA	23	F2UWY5	F2UWY5_ACTVI [tr]	Uncharacterized protein	820	Actinomyces viscosus C505 [562973]	523-531
	VIAVVALVV	103	N9TYG6	N9TYG6_9GAMM [tr]	Sec-independent protein translocase protein TatB	133	Aeromonas diversa CDC 2478-85 [1268237]	2017-11-19
	VMAVVALVA	8	A0A219YB43	A0A219YB43_9VIRU [tr]	Tail length tape-measure protein	830	Aeromonas phage 32 [1932899]	655-663
	VMAVVALVA	7	A0A219YAV7	A0A219YAV7_9VIRU [tr]	Tail length tape-measure protein	824	Aeromonas phage 59.1 [1932903]	647-655
	VMAVVALVA	6	A0A219Y9T7	A0A219Y9T7_9VIRU [tr]	Tail length tape-measure protein	822	Aeromonas phage Asp37 [1932904]	647-655
	VIAVVALVV	27	A0A0S2SNK5	A0A0S2SNK5_9GAMM [tr]	Sec-independent protein translocase protein TatB	133	Aeromonas schubertii [652]	2017-11-19
	VIAVVALVV	6	A0A0D0PXQ5	A0A0D0PXQ5_9GAMM [tr]	Sec-independent protein translocase protein TatB	149	Aeromonas sp. L_1B5_3 [1588629]	2017-11-19
	VIVVVSSVA	2	C0NEX4	C0NEX4_AJECG [tr]	Hydroxyacyl-Coenzyme A dehydrogenase type II	256	Ajellomyces capsulatus (strain G186AR / H82 / ATCC MYA-2454 / RMSCC 2432) (Darling's disease fungus) (Histoplasma capsulatum) [447093]	156-164
	VIVVVSSVA	3	F0UG55	F0UG55_AJEC8 [tr]	Hydroxyacyl-Coenzyme A dehydrogenase type II	227	Ajellomyces capsulatus (strain H88) (Darling's disease fungus) (Histoplasma capsulatum) [544711]	156-164
	VIVVVSSVA	1	A6QYA0	A6QYA0_AJECN [tr]	Histidinol dehydrogenase	1148	Ajellomyces capsulatus (strain NAm1 / WU24) (Darling's disease fungus) (Histoplasma capsulatum) [339724]	1050-1058
	LMAVVVLVV	2	A0A0J9ELE9	A0A0J9ELE9_AJEDA [tr]	Uncharacterized protein	123	Ajellomyces dermatitidis (strain ATCC 18188 / CBS 674.68) (Blastomyces dermatitidis) [653446]	75-83
	YFWFFAVLA	5	F2TEA3	F2TEA3_AJEDA [tr]	ATPase	1688	Ajellomyces dermatitidis (strain ATCC 18188 / CBS 674.68) (Blastomyces dermatitidis) [653446]	1027-1035
	LMAVVVLVV	3	A0A179TUZ7	A0A179TUZ7_AJEDR [tr]	Uncharacterized protein	123	Ajellomyces dermatitidis (strain ER-3 / ATCC MYA-2586) (Blastomyces dermatitidis) [559297]	75-83
	YFWFFAVLA	4	C5GHJ6	C5GHJ6_AJEDR [tr]	ATPase	1688	Ajellomyces dermatitidis (strain ER-3 / ATCC MYA-2586) (Blastomyces dermatitidis) [559297]	1027-1035
	VIVVVVLWA	3	A0A1L9WSD6	A0A1L9WSD6_ASPAC [tr]	Uncharacterized protein	531	Aspergillus aculeatus ATCC 16872 [690307]	224-232
	VSILVSSYA	4	A0A1L9WJN7	A0A1L9WJN7_ASPAC [tr]	Uncharacterized protein	315	Aspergillus aculeatus ATCC 16872 [690307]	62-70
	VIYVAALVV	7	A0A1F8AGP8	A0A1F8AGP8_9EURO [tr]	Putative C2H2 finger domain protein	1011	Aspergillus bombycis [109264]	915-923
	LSVLVSLVA	5	A0A1F7ZSX7	A0A1F7ZSX7_9EURO [tr]	Multidrug resistance protein 1	1323	Aspergillus bombycis [109264]	866-874
	VSILVVLVA	3	A0A1F7ZWX0	A0A1F7ZWX0_9EURO [tr]	Amino acid permease	509	Aspergillus bombycis [109264]	195-203
	LSILVSLYK	5	A0A1L9UGV9	A0A1L9UGV9_9EURO [tr]	Signal recognition particle subunit SRP72	653	Aspergillus brasiliensis CBS 101740 [767769]	419-427
	YSVVITLVK	3	A0A1L9U9C9	A0A1L9U9C9_9EURO [tr]	Uncharacterized protein	681	Aspergillus brasiliensis CBS 101740 [767769]	522-530
	WIVVAVLAV	1	A0A0U4ZPU3	A0A0U4ZPU3_9EURO [tr]	Uncharacterized protein	5327	Aspergillus calidoustus [454130]	2119-2127
	VIYVAALVV	6	A0A0U4ZYV7	A0A0U4ZYV7_9EURO [tr]	Putative Zn-finger	1024	Aspergillus calidoustus [454130]	926-934
	VIYVISSYA	1	A0A0U5GKJ6	A0A0U5GKJ6_9EURO [tr]	Uncharacterized protein	1404	Aspergillus calidoustus [454130]	1378-1386
	YSVVISLYK	3	A0A0U4Z4D9	A0A0U4Z4D9_9EURO [tr]	Putative Sodium/proline symporter	705	Aspergillus calidoustus [454130]	515-523
	VIAVAALVA	22	A0A1R3S0K6	A0A1R3S0K6_ASPC5 [tr]	Uncharacterized protein	567	Aspergillus carbonarius (strain ITEM 5010) [602072]	51-59
	LSILVSLYK	7	A0A1R3RUU2	A0A1R3RUU2_ASPC5 [tr]	Signal recognition particle subunit SRP72	649	Aspergillus carbonarius (strain ITEM 5010) [602072]	418-426
	LYVVAAMVA	1	A1CU83	A1CU83_ASPCL [tr]	1,3-beta-glucanosyltransferase	539	Aspergillus clavatus (strain ATCC 1007 / CBS 513.65 / DSM 816 / NCTC 3887 / NRRL 1) [344612]	524-532
	VIYVAVLVV	8	A1CDS9	A1CDS9_ASPCL [tr]	C2H2 finger domain protein, putative	1033	Aspergillus clavatus (strain ATCC 1007 / CBS 513.65 / DSM 816 / NCTC 3887 / NRRL 1) [344612]	933-941
	YSVLITLVK	1	A0A1E3BNK5	A0A1E3BNK5_9EURO [tr]	Uncharacterized protein	700	Aspergillus cristatus [573508]	518-526
	VIYVAALVV	12	B8MXA5	B8MXA5_ASPFN [tr]	C2H2 finger domain protein, putative	1016	Aspergillus flavus (strain ATCC 200026 / FGSC A1120 / NRRL 3357 / JCM 12722 / SRRC 167) [332952]	920-928
	LSVLVSLVA	10	B8NE52	B8NE52_ASPFN [tr]	ABC multidrug transporter, putative	1303	Aspergillus flavus (strain ATCC 200026 / FGSC A1120 / NRRL 3357 / JCM 12722 / SRRC 167) [332952]	846-854
	VSILVSSYA	8	B8NG39	B8NG39_ASPFN [tr]	DUF829 domain protein (PaxU), putative	172	Aspergillus flavus (strain ATCC 200026 / FGSC A1120 / NRRL 3357 / JCM 12722 / SRRC 167) [332952]	62-70
	VSILVVLVA	5	B8NC52	B8NC52_ASPFN [tr]	Amino acid permease, putative	509	Aspergillus flavus (strain ATCC 200026 / FGSC A1120 / NRRL 3357 / JCM 12722 / SRRC 167) [332952]	195-203
	VIYVAALVV	1	A0A0D9MWF6	A0A0D9MWF6_ASPFA [tr]	Fungal specific transcription factor domain protein	1016	Aspergillus flavus (strain ATCC MYA-384 / AF70) [1392242]	920-928
	LSVLVSLVA	1	A0A0D9MWD3	A0A0D9MWD3_ASPFA [tr]	ABC transporter	1322	Aspergillus flavus (strain ATCC MYA-384 / AF70) [1392242]	865-873
	VIYVAVLVV	1	A0A0J5PIK4	A0A0J5PIK4_ASPFM [tr]	C2H2 finger domain-containing protein	1044	Aspergillus fumigatus Z5 [1437362]	943-951
	LSILVSLVA	1	A0A0J5PW94	A0A0J5PW94_ASPFM [tr]	ABC multidrug transporter, putative	1314	Aspergillus fumigatus Z5 [1437362]	859-867
	VSILVSSYA	1	A0A0J5PP37	A0A0J5PP37_ASPFM [tr]	Uncharacterized protein	275	Aspergillus fumigatus Z5 [1437362]	58-66
	IIVVVVLVV	15	A0A1L9VS27	A0A1L9VS27_ASPGL [tr]	Uncharacterized protein	325	Aspergillus glaucus CBS 516.65 [1160497]	39-47
	VIAVAALVA	30	G7XM43	G7XM43_ASPKW [tr]	Similar to An06g00150	571	Aspergillus kawachii (strain NBRC 4308) (White koji mold) (Aspergillus awamori var. kawachi) [1033177]	54-62
	YFVFVAVLA	5	G7X7H7	G7X7H7_ASPKW [tr]	Hexose transporter	515	Aspergillus kawachii (strain NBRC 4308) (White koji mold) (Aspergillus awamori var. kawachi) [1033177]	451-459
	LSILVSLYK	10	G7XXP4	G7XXP4_ASPKW [tr]	Signal recognition particle subunit SRP72	653	Aspergillus kawachii (strain NBRC 4308) (White koji mold) (Aspergillus awamori var. kawachi) [1033177]	419-427
	YSVVITLVK	5	G7X8C9	G7X8C9_ASPKW [tr]	Urea active transporter	693	Aspergillus kawachii (strain NBRC 4308) (White koji mold) (Aspergillus awamori var. kawachi) [1033177]	534-542
	VIYVAVLVV	3	A0A0S7DPR6	A0A0S7DPR6_9EURO [tr]	Uncharacterized protein	1044	Aspergillus lentulus [293939]	943-951
	VIAVAALVA	8	A0A146FAD6	A0A146FAD6_9EURO [tr]	Similar to An06g00150	571	Aspergillus luchuensis [1069201]	54-62
	YFVFVAVLA	2	A0A146FIJ7	A0A146FIJ7_9EURO [tr]	Hexose transporter	494	Aspergillus luchuensis [1069201]	430-438
	LSILVSLYK	2	A0A146FK10	A0A146FK10_9EURO [tr]	Signal recognition particle subunit SRP72	653	Aspergillus luchuensis [1069201]	419-427
	YSVVITLVK	1	A0A146F576	A0A146F576_9EURO [tr]	Urea active transporter	527	Aspergillus luchuensis [1069201]	348-356
	VIAVAALVA	20	A0A1M3T3P6	A0A1M3T3P6_9EURO [tr]	Uncharacterized protein	571	Aspergillus luchuensis CBS 106.47 [1137211]	54-62
	YFVFVAVLA	4	A0A1M3TKU8	A0A1M3TKU8_9EURO [tr]	Uncharacterized protein	519	Aspergillus luchuensis CBS 106.47 [1137211]	451-459
	LSILVSLYK	6	A0A1M3TLI9	A0A1M3TLI9_9EURO [tr]	Signal recognition particle subunit SRP72	653	Aspergillus luchuensis CBS 106.47 [1137211]	419-427
	YSVVITLVK	4	A0A1M3TAD3	A0A1M3TAD3_9EURO [tr]	Uncharacterized protein	677	Aspergillus luchuensis CBS 106.47 [1137211]	518-526
	LSILVSLYK	9	G3Y9M8	G3Y9M8_ASPNA [tr]	Signal recognition particle subunit SRP72	651	Aspergillus niger (strain ATCC 1015 / CBS 113.46 / FGSC A1144 / LSHB Ac4 / NCTC 3858a / NRRL 328 / USDA 3528.7) [380704]	419-427
	YSIVITLVK	2	G3YDH3	G3YDH3_ASPNA [tr]	Uncharacterized protein	708	Aspergillus niger (strain ATCC 1015 / CBS 113.46 / FGSC A1144 / LSHB Ac4 / NCTC 3858a / NRRL 328 / USDA 3528.7) [380704]	549-557
	YLVAFAFLA	2	A2QSP7	A2QSP7_ASPNC [tr]	Uncharacterized protein	182	Aspergillus niger (strain CBS 513.88 / FGSC A1513) [425011]	130-138
	LSILVSLYK	8	A2QJF4	A2QJF4_ASPNC [tr]	Signal recognition particle subunit SRP72	628	Aspergillus niger (strain CBS 513.88 / FGSC A1513) [425011]	396-404
	YSVLITLVK	3	E2PT37	E2PT37_ASPNC [tr]	Aspergillus niger contig An18c0040, genomic contig	681	Aspergillus niger (strain CBS 513.88 / FGSC A1513) [425011]	522-530
	VIAVAALVA	7	A0A100IPT8	A0A100IPT8_ASPNG [tr]	Similar to An06g00150	571	Aspergillus niger [5061]	54-62
	YFVFVAVLA	1	A0A100IAF0	A0A100IAF0_ASPNG [tr]	Hexose transporter	511	Aspergillus niger [5061]	451-459
	LSVLVSSVA	2	A0A100IJ58	A0A100IJ58_ASPNG [tr]	Uncharacterized protein	2619	Aspergillus niger [5061]	1677-1685
	LSILVSLYK	1	A0A100IBG1	A0A100IBG1_ASPNG [tr]	Signal recognition particle subunit SRP72	674	Aspergillus niger [5061]	439-447
	VIYVAALVV	5	A0A0L1JGL1	A0A0L1JGL1_ASPNO [tr]	Putative C2H2 finger domain protein	1011	Aspergillus nomius NRRL 13137 [1509407]	915-923
	LSVLVSLVA	3	A0A0L1J7H0	A0A0L1J7H0_ASPNO [tr]	Multidrug resistance protein 1, 2, 3 (P glycoprotein 1, 2, 3)	1323	Aspergillus nomius NRRL 13137 [1509407]	866-874
	VSILVVLVA	2	A0A0L1JCK4	A0A0L1JCK4_ASPNO [tr]	Amino acid permease	509	Aspergillus nomius NRRL 13137 [1509407]	195-203
	VIYVAALVV	4	A0A0F8XN95	A0A0F8XN95_9EURO [tr]	Uncharacterized protein	1012	Aspergillus ochraceoroseus [138278]	914-922
	LSVLISLYK	2	A0A0F8VRS9	A0A0F8VRS9_9EURO [tr]	Signal recognition particle subunit SRP72	648	Aspergillus ochraceoroseus [138278]	415-423
	VIYVAALVV	13	I8TT87	I8TT87_ASPO3 [tr]	Zn-finger	1016	Aspergillus oryzae (strain 3.042) (Yellow koji mold) [1160506]	920-928
	LSVLVSLVA	11	I8U1M5	I8U1M5_ASPO3 [tr]	Multidrug/pheromone exporter, ABC superfamily	1303	Aspergillus oryzae (strain 3.042) (Yellow koji mold) [1160506]	846-854
	VSILVVLVA	7	I8TKL7	I8TKL7_ASPO3 [tr]	Amino acid transporter	539	Aspergillus oryzae (strain 3.042) (Yellow koji mold) [1160506]	225-233
	VIYVAALVV	15	Q2USE2	Q2USE2_ASPOR [tr]	Uncharacterized protein	1053	Aspergillus oryzae (strain ATCC 42149 / RIB 40) (Yellow koji mold) [510516]	957-965
	LSVLVSLVA	12	Q2U8R0	Q2U8R0_ASPOR [tr]	Uncharacterized protein	1303	Aspergillus oryzae (strain ATCC 42149 / RIB 40) (Yellow koji mold) [510516]	846-854
	VSILVVLVA	8	Q2U1H2	Q2U1H2_ASPOR [tr]	Uncharacterized protein	538	Aspergillus oryzae (strain ATCC 42149 / RIB 40) (Yellow koji mold) [510516]	195-203
	VIYVAALVV	10	A0A1S9DW36	A0A1S9DW36_ASPOZ [tr]	Uncharacterized protein	1016	Aspergillus oryzae (Yellow koji mold) [5062]	920-928
	LSVLVSLVA	8	A0A1S9DAF0	A0A1S9DAF0_ASPOZ [tr]	ABC transporter transmembrane region	1322	Aspergillus oryzae (Yellow koji mold) [5062]	865-873
	VSILVSSYA	5	A0A1S9DZX9	A0A1S9DZX9_ASPOZ [tr]	Uncharacterized protein	172	Aspergillus oryzae (Yellow koji mold) [5062]	62-70
	VSILVVLVA	4	A0A1S9DC93	A0A1S9DC93_ASPOZ [tr]	Amino acid permease	509	Aspergillus oryzae (Yellow koji mold) [5062]	195-203
	VIYVAALVV	2	A0A0F0I3U7	A0A0F0I3U7_ASPPU [tr]	Specific transcription factor domain protein	1016	Aspergillus parasiticus (strain ATCC 56775 / NRRL 5862 / SRRC 143 / SU-1) [1403190]	920-928
	LIVLVSLVA	1	A0A0F0IAN7	A0A0F0IAN7_ASPPU [tr]	Ditrans,polycis-polyprenyl diphosphate synthase ((2E,6E)-farnesyl diphosphate specific)	273	Aspergillus parasiticus (strain ATCC 56775 / NRRL 5862 / SRRC 143 / SU-1) [1403190]	237-245
	LSVLVSLVA	2	A0A0F0IBU9	A0A0F0IBU9_ASPPU [tr]	ABC transporter	1320	Aspergillus parasiticus (strain ATCC 56775 / NRRL 5862 / SRRC 143 / SU-1) [1403190]	863-871
	VSILVVLVA	1	A0A0F0I4B3	A0A0F0I4B3_ASPPU [tr]	Amino acid permease GABA permease	812	Aspergillus parasiticus (strain ATCC 56775 / NRRL 5862 / SRRC 143 / SU-1) [1403190]	498-506
	VIYVAALVV	3	A0A0F8XGL8	A0A0F8XGL8_9EURO [tr]	Uncharacterized protein	1012	Aspergillus rambellii [308745]	914-922
	LSVLISLYK	1	A0A0F8UEA2	A0A0F8UEA2_9EURO [tr]	Signal recognition particle protein	492	Aspergillus rambellii [308745]	439-447
	LIILISLYK	1	A0A017SQR8	A0A017SQR8_9EURO [tr]	Uncharacterized protein	650	Aspergillus ruber CBS 135680 [1388766]	449-457
	VIYVAALVV	9	A0A1L9T6U4	A0A1L9T6U4_9EURO [tr]	Uncharacterized protein	1024	Aspergillus sydowii CBS 593.65 [1036612]	926-934
	VMVVVSLVA	2	A0A1L9TVA5	A0A1L9TVA5_9EURO [tr]	Uncharacterized protein	341	Aspergillus sydowii CBS 593.65 [1036612]	75-83
	WIGGSAIIL	30	A0A1L9TIN9	A0A1L9TIN9_9EURO [tr]	Uncharacterized protein	197	Aspergillus sydowii CBS 593.65 [1036612]	160-168
	WIAVAALAV	10	Q0CBB5	Q0CBB5_ASPTN [tr]	Uncharacterized protein	5296	Aspergillus terreus (strain NIH 2624 / FGSC A1156) [341663]	3192-3200
	VIYVAALVV	14	Q0CIZ5	Q0CIZ5_ASPTN [tr]	Uncharacterized protein	838	Aspergillus terreus (strain NIH 2624 / FGSC A1156) [341663]	742-750
	LSILVSLYK	11	Q0D019	Q0D019_ASPTN [tr]	Signal recognition particle subunit SRP72	648	Aspergillus terreus (strain NIH 2624 / FGSC A1156) [341663]	418-426
	VIYVAVLVV	7	A0A231MB08	A0A231MB08_9EURO [tr]	Uncharacterized protein	1045	Aspergillus thermomutatus [41047]	944-952
	FYVVAVLIV	1	A0A231M5S1	A0A231M5S1_9EURO [tr]	Uncharacterized protein	322	Aspergillus thermomutatus [41047]	106-114
	VIAVAALVA	19	A0A1L9NQP4	A0A1L9NQP4_ASPTU [tr]	Uncharacterized protein	571	Aspergillus tubingensis CBS 134.48 [767770]	54-62
	YFVFVAVLA	3	A0A1L9MWC9	A0A1L9MWC9_ASPTU [tr]	Uncharacterized protein	515	Aspergillus tubingensis CBS 134.48 [767770]	451-459
	LSVLVSSVA	3	A0A1L9N127	A0A1L9N127_ASPTU [tr]	Uncharacterized protein	2531	Aspergillus tubingensis CBS 134.48 [767770]	1589-1597
	LSILVSLYK	4	A0A1L9MVU3	A0A1L9MVU3_ASPTU [tr]	Signal recognition particle subunit SRP72	654	Aspergillus tubingensis CBS 134.48 [767770]	419-427
	YSVVITLVK	2	A0A1L9NLE5	A0A1L9NLE5_ASPTU [tr]	Uncharacterized protein	677	Aspergillus tubingensis CBS 134.48 [767770]	518-526
	VIYVAVLVV	4	A0A229XHH0	A0A229XHH0_9EURO [tr]	Uncharacterized protein	1209	Aspergillus turcosus [1245748]	1110-1118
	VIYVAVLVV	6	A0A229YHC3	A0A229YHC3_9EURO [tr]	Uncharacterized protein	1231	Aspergillus turcosus [1245748]	1132-1140
	VIYVAVLVV	2	A0A0K8LFV9	A0A0K8LFV9_9EURO [tr]	Zinc finger protein klf1	1044	Aspergillus udagawae [91492]	943-951
	VSILVSSYA	2	A0A0K8LPC9	A0A0K8LPC9_9EURO [tr]	Uncharacterized protein	157	Aspergillus udagawae [91492]	79-87
	VIYVAALVV	8	A0A1L9Q035	A0A1L9Q035_ASPVE [tr]	Uncharacterized protein	1023	Aspergillus versicolor CBS 583.65 [1036611]	925-933
	VMVVVSLVA	1	A0A1L9P7W6	A0A1L9P7W6_ASPVE [tr]	Uncharacterized protein	352	Aspergillus versicolor CBS 583.65 [1036611]	75-83
	WIGGSAIIL	29	A0A1L9PJV1	A0A1L9PJV1_ASPVE [tr]	Uncharacterized protein	205	Aspergillus versicolor CBS 583.65 [1036611]	160-168
	WIVVAVLAV	8	A0A1L9RBJ0	A0A1L9RBJ0_ASPWE [tr]	Uncharacterized protein	5291	Aspergillus wentii DTO 134E9 [1073089]	3193-3201
	IMVVAALVA	14	W4QRL3	W4QRL3_BACA3 [tr]	Cadmium-transporting ATPase	719	Bacillus akibai (strain ATCC 43226 / DSM 21942 / JCM 9157 / 1139) [1236973]	332-340
	IMVVAALVA	15	W4QYD6	W4QYD6_BACA3 [tr]	Cadmium-transporting ATPase	715	Bacillus akibai (strain ATCC 43226 / DSM 21942 / JCM 9157 / 1139) [1236973]	325-333
	LIYVVALAA	1	A0A094WLC7	A0A094WLC7_BACAO [tr]	Endoribonuclease	130	Bacillus alcalophilus ATCC 27647 = CGMCC 1.3604 [1218173]	106-114
	FYAVAALVV	57	A0A1J9WD21	A0A1J9WD21_BACAN [tr]	Phosphate transport system permease protein PstA	306	Bacillus anthracis [1392]	14-22
	FYAVAALVV	107	A0A2A7D798	A0A2A7D798_BACAN [tr]	Phosphate ABC transporter, permease protein PstA	306	Bacillus anthracis [1392]	14-22
	FYAVAALVV	117	A0A2A8KSF5	A0A2A8KSF5_BACAN [tr]	Phosphate ABC transporter, permease protein PstA	306	Bacillus anthracis [1392]	14-22
	FYAVAALVV	118	A0A2A8LDZ9	A0A2A8LDZ9_BACAN [tr]	Phosphate ABC transporter, permease protein PstA	306	Bacillus anthracis [1392]	14-22
	FYAVAALVV	131	A0A2B0WVY2	A0A2B0WVY2_BACAN [tr]	Phosphate ABC transporter, permease protein PstA	306	Bacillus anthracis [1392]	14-22
	FYAVAALVV	151	A0A2B8HVG8	A0A2B8HVG8_BACAN [tr]	Phosphate ABC transporter, permease protein PstA	306	Bacillus anthracis [1392]	14-22
	FYAVAALVV	158	A0A2C0NYM1	A0A2C0NYM1_BACAN [tr]	Phosphate ABC transporter, permease protein PstA	306	Bacillus anthracis [1392]	14-22
	FYAVAALVV	172	A0A2C3H2L7	A0A2C3H2L7_BACAN [tr]	Phosphate ABC transporter, permease protein PstA	306	Bacillus anthracis [1392]	14-22
	LIVVAALVV	51	K6DXV7	K6DXV7_9BACI [tr]	Inner-membrane translocator	287	Bacillus bataviensis LMG 21833 [1117379]	142-150
	VIVGSAIIA	2	A0A0M0ENV4	A0A0M0ENV4_9BACI [tr]	Membrane protein	287	Bacillus butanolivorans [421767]	22-30
	IIVVAALVA	2	A0A0M2SU69	A0A0M2SU69_9BACI [tr]	Cadmium transporter	673	Bacillus campisalis [1408103]	285-293
	VMAVVVLIA	2	A0A0M2SWC4	A0A0M2SWC4_9BACI [tr]	Multidrug transporter MatE	453	Bacillus campisalis [1408103]	100-108
	FYAVAALVV	189	B7HWE0	B7HWE0_BACC7 [tr]	Phosphate transport system permease protein PstA	306	Bacillus cereus (strain AH187) [405534]	14-22
	FYAVAALVV	235	Q73DC7	Q73DC7_BACC1 [tr]	Phosphate transport system permease protein PstA	306	Bacillus cereus (strain ATCC 10987 / NRS 248) [222523]	14-22
	FYAVAALVV	236	Q81HS0	Q81HS0_BACCR [tr]	Phosphate transport system permease protein PstA	306	Bacillus cereus (strain ATCC 14579 / DSM 31 / JCM 2152 / NBRC 15305 / NCIMB 9373 / NRRL B-3711) [226900]	14-22
	FYAVAALVV	188	B7HDD8	B7HDD8_BACC4 [tr]	Phosphate transport system permease protein PstA	306	Bacillus cereus (strain B4264) [405532]	14-22
	FYAVAALVV	190	B7IXY5	B7IXY5_BACC2 [tr]	Phosphate transport system permease protein PstA	306	Bacillus cereus (strain G9842) [405531]	14-22
	FYAVAALVV	191	B9J510	B9J510_BACCQ [tr]	Phosphate transport system permease protein PstA	306	Bacillus cereus (strain Q1) [361100]	14-22
	FYAVAALVV	234	Q63FS9	Q63FS9_BACCZ [tr]	Phosphate transport system permease protein PstA	306	Bacillus cereus (strain ZK / E33L) [288681]	14-22
	FYAVAALVV	1	A0A068N477	A0A068N477_BACCE [tr]	Phosphate transport system permease protein PstA	306	Bacillus cereus [1396]	14-22
	FYAVAALVV	11	A0A0G8CNQ6	A0A0G8CNQ6_BACCE [tr]	Phosphate transport system permease protein PstA	306	Bacillus cereus [1396]	14-22
	FYAVAALVV	12	A0A0J6N199	A0A0J6N199_BACCE [tr]	Phosphate transport system permease protein PstA	306	Bacillus cereus [1396]	14-22
	FYAVAALVV	14	A0A0J7AQK1	A0A0J7AQK1_BACCE [tr]	Phosphate transport system permease protein PstA	306	Bacillus cereus [1396]	14-22
	FYAVAALVV	15	A0A0J7F1H9	A0A0J7F1H9_BACCE [tr]	Phosphate transport system permease protein PstA	306	Bacillus cereus [1396]	14-22
	FYAVAALVV	16	A0A0J7FKT0	A0A0J7FKT0_BACCE [tr]	Phosphate transport system permease protein PstA	306	Bacillus cereus [1396]	14-22
	FYAVAALVV	17	A0A0J7FVX8	A0A0J7FVX8_BACCE [tr]	Phosphate transport system permease protein PstA	306	Bacillus cereus [1396]	14-22
	FYAVAALVV	27	A0A150D6L2	A0A150D6L2_BACCE [tr]	Phosphate transport system permease protein PstA	306	Bacillus cereus [1396]	14-22
	FYAVAALVV	28	A0A150E331	A0A150E331_BACCE [tr]	Phosphate transport system permease protein PstA	306	Bacillus cereus [1396]	14-22
	FYAVAALVV	30	A0A160H9R6	A0A160H9R6_BACCE [tr]	Phosphate transport system permease protein PstA	306	Bacillus cereus [1396]	14-22
	FYAVAALVV	32	A0A162NQH1	A0A162NQH1_BACCE [tr]	Phosphate transport system permease protein PstA	306	Bacillus cereus [1396]	14-22
	FYAVAALVV	33	A0A164BF53	A0A164BF53_BACCE [tr]	Phosphate transport system permease protein PstA	306	Bacillus cereus [1396]	14-22
	FYAVAALVV	34	A0A168B2H4	A0A168B2H4_BACCE [tr]	Phosphate transport system permease protein PstA	306	Bacillus cereus [1396]	14-22
	FYAVAALVV	37	A0A1C3ZYB4	A0A1C3ZYB4_BACCE [tr]	Phosphate transport system permease protein PstA	306	Bacillus cereus [1396]	14-22
	FYAVAALVV	39	A0A1C4A6S9	A0A1C4A6S9_BACCE [tr]	Phosphate transport system permease protein PstA	306	Bacillus cereus [1396]	14-22
	FYAVAALVV	43	A0A1D3MZC1	A0A1D3MZC1_BACCE [tr]	Phosphate transport system permease protein PstA	306	Bacillus cereus [1396]	14-22
	FYAVAALVV	45	A0A1D3PSV3	A0A1D3PSV3_BACCE [tr]	Phosphate transport system permease protein PstA	306	Bacillus cereus [1396]	14-22
	FYAVAALVV	46	A0A1D3QCR8	A0A1D3QCR8_BACCE [tr]	Phosphate transport system permease protein PstA	306	Bacillus cereus [1396]	14-22
	FYAVAALVV	50	A0A1G4KSV8	A0A1G4KSV8_BACCE [tr]	Phosphate transport system permease protein PstA	306	Bacillus cereus [1396]	14-22
	FYAVAALVV	65	A0A1N7ENY1	A0A1N7ENY1_BACCE [tr]	Phosphate transport system permease protein PstA	306	Bacillus cereus [1396]	14-22
	FYAVAALVV	67	A0A1S9TGT8	A0A1S9TGT8_BACCE [tr]	Phosphate transport system permease protein PstA	306	Bacillus cereus [1396]	14-22
	FYAVAALVV	68	A0A1S9U4M3	A0A1S9U4M3_BACCE [tr]	Phosphate ABC transporter, permease protein PstA	306	Bacillus cereus [1396]	14-22
	FYAVAALVV	69	A0A1T2PDK2	A0A1T2PDK2_BACCE [tr]	Phosphate transport system permease protein PstA	306	Bacillus cereus [1396]	14-22
	FYAVAALVV	110	A0A2A7H910	A0A2A7H910_BACCE [tr]	Phosphate ABC transporter, permease protein PstA	306	Bacillus cereus [1396]	14-22
	FYAVAALVV	111	A0A2A7IXV2	A0A2A7IXV2_BACCE [tr]	Phosphate ABC transporter, permease protein PstA	306	Bacillus cereus [1396]	14-22
	FYAVAALVV	119	A0A2A8PAL1	A0A2A8PAL1_BACCE [tr]	Phosphate ABC transporter, permease protein PstA	306	Bacillus cereus [1396]	14-22
	FYAVAALVV	121	A0A2A8ZUW4	A0A2A8ZUW4_BACCE [tr]	Phosphate ABC transporter, permease protein PstA	306	Bacillus cereus [1396]	14-22
	FYAVAALVV	123	A0A2A9Q8P1	A0A2A9Q8P1_BACCE [tr]	Phosphate ABC transporter, permease protein PstA	306	Bacillus cereus [1396]	14-22
	FYAVAALVV	124	A0A2A9R250	A0A2A9R250_BACCE [tr]	Phosphate ABC transporter, permease protein PstA	306	Bacillus cereus [1396]	14-22
	FYAVAALVV	125	A0A2A9TUL2	A0A2A9TUL2_BACCE [tr]	Phosphate ABC transporter, permease protein PstA	306	Bacillus cereus [1396]	14-22
	FYAVAALVV	126	A0A2A9URA8	A0A2A9URA8_BACCE [tr]	Phosphate ABC transporter, permease protein PstA	306	Bacillus cereus [1396]	14-22
	FYAVAALVV	128	A0A2B0BFI9	A0A2B0BFI9_BACCE [tr]	Phosphate ABC transporter, permease protein PstA	306	Bacillus cereus [1396]	14-22
	FYAVAALVV	132	A0A2B0XGP1	A0A2B0XGP1_BACCE [tr]	Phosphate ABC transporter, permease protein PstA	306	Bacillus cereus [1396]	14-22
	FYAVAALVV	133	A0A2B1DRR6	A0A2B1DRR6_BACCE [tr]	Phosphate ABC transporter, permease protein PstA	306	Bacillus cereus [1396]	14-22
	FYAVAALVV	134	A0A2B1JTB1	A0A2B1JTB1_BACCE [tr]	Phosphate ABC transporter, permease protein PstA	306	Bacillus cereus [1396]	14-22
	FYAVAALVV	135	A0A2B1KL07	A0A2B1KL07_BACCE [tr]	Phosphate ABC transporter, permease protein PstA	306	Bacillus cereus [1396]	14-22
	FYAVAALVV	136	A0A2B1KTW0	A0A2B1KTW0_BACCE [tr]	Phosphate ABC transporter, permease protein PstA	306	Bacillus cereus [1396]	14-22
	FYAVAALVV	137	A0A2B2HJE7	A0A2B2HJE7_BACCE [tr]	Phosphate ABC transporter, permease protein PstA	306	Bacillus cereus [1396]	14-22
	FYAVAALVV	138	A0A2B2IFY5	A0A2B2IFY5_BACCE [tr]	Phosphate ABC transporter, permease protein PstA	306	Bacillus cereus [1396]	14-22
	FYAVAALVV	139	A0A2B2L107	A0A2B2L107_BACCE [tr]	Phosphate ABC transporter, permease protein PstA	306	Bacillus cereus [1396]	14-22
	FYAVAALVV	140	A0A2B2UKF2	A0A2B2UKF2_BACCE [tr]	Phosphate ABC transporter, permease protein PstA	306	Bacillus cereus [1396]	14-22
	FYAVAALVV	141	A0A2B3AIB2	A0A2B3AIB2_BACCE [tr]	Phosphate ABC transporter, permease protein PstA	306	Bacillus cereus [1396]	14-22
	FYAVAALVV	143	A0A2B3T7Y7	A0A2B3T7Y7_BACCE [tr]	Phosphate ABC transporter, permease protein PstA	306	Bacillus cereus [1396]	14-22
	FYAVAALVV	146	A0A2B4LL89	A0A2B4LL89_BACCE [tr]	Phosphate ABC transporter, permease protein PstA	306	Bacillus cereus [1396]	14-22
	FYAVAALVV	153	A0A2B9AF31	A0A2B9AF31_BACCE [tr]	Phosphate ABC transporter, permease protein PstA	306	Bacillus cereus [1396]	14-22
	FYAVAALVV	154	A0A2B9D2T4	A0A2B9D2T4_BACCE [tr]	Phosphate ABC transporter, permease protein PstA	306	Bacillus cereus [1396]	14-22
	FYAVAALVV	155	A0A2B9ELG8	A0A2B9ELG8_BACCE [tr]	Phosphate ABC transporter, permease protein PstA	306	Bacillus cereus [1396]	14-22
	FYAVAALVV	156	A0A2B9PFA5	A0A2B9PFA5_BACCE [tr]	Phosphate ABC transporter, permease protein PstA	306	Bacillus cereus [1396]	14-22
	FYAVAALVV	157	A0A2C0CZQ8	A0A2C0CZQ8_BACCE [tr]	Phosphate ABC transporter, permease protein PstA	306	Bacillus cereus [1396]	14-22
	FYAVAALVV	159	A0A2C0WY37	A0A2C0WY37_BACCE [tr]	Phosphate ABC transporter, permease protein PstA	306	Bacillus cereus [1396]	14-22
	FYAVAALVV	160	A0A2C1DEY7	A0A2C1DEY7_BACCE [tr]	Phosphate ABC transporter, permease protein PstA	306	Bacillus cereus [1396]	14-22
	FYAVAALVV	161	A0A2C1F2B7	A0A2C1F2B7_BACCE [tr]	Phosphate ABC transporter, permease protein PstA	306	Bacillus cereus [1396]	14-22
	FYAVAALVV	162	A0A2C1IB98	A0A2C1IB98_BACCE [tr]	Phosphate ABC transporter, permease protein PstA	306	Bacillus cereus [1396]	14-22
	FYAVAALVV	163	A0A2C1M9D2	A0A2C1M9D2_BACCE [tr]	Phosphate ABC transporter, permease protein PstA	306	Bacillus cereus [1396]	14-22
	FYAVAALVV	164	A0A2C1PRP1	A0A2C1PRP1_BACCE [tr]	Phosphate ABC transporter, permease protein PstA	306	Bacillus cereus [1396]	14-22
	FYAVAALVV	165	A0A2C1R1H0	A0A2C1R1H0_BACCE [tr]	Phosphate ABC transporter, permease protein PstA	306	Bacillus cereus [1396]	14-22
	FYAVAALVV	166	A0A2C1ZRH9	A0A2C1ZRH9_BACCE [tr]	Phosphate ABC transporter, permease protein PstA	306	Bacillus cereus [1396]	14-22
	FYAVAALVV	169	A0A2C2VAK8	A0A2C2VAK8_BACCE [tr]	Phosphate ABC transporter, permease protein PstA	306	Bacillus cereus [1396]	14-22
	FYAVAALVV	170	A0A2C3DA23	A0A2C3DA23_BACCE [tr]	Phosphate ABC transporter, permease protein PstA	306	Bacillus cereus [1396]	14-22
	FYAVAALVV	173	A0A2C3HY95	A0A2C3HY95_BACCE [tr]	Phosphate ABC transporter, permease protein PstA	306	Bacillus cereus [1396]	14-22
	FYAVAALVV	185	A0A2C5R0N7	A0A2C5R0N7_BACCE [tr]	Phosphate ABC transporter, permease protein PstA	306	Bacillus cereus [1396]	14-22
	LYAVAALVV	3	A0A2A8RU24	A0A2A8RU24_BACCE [tr]	Phosphate ABC transporter, permease protein PstA	305	Bacillus cereus [1396]	14-22
	LMAVAVMVV	2	A0A0K6JX81	A0A0K6JX81_BACCE [tr]	Uncharacterized protein	160	Bacillus cereus [1396]	2017-12-20
	FYAVAALVV	202	C2YM88	C2YM88_BACCE [tr]	Phosphate transport system permease protein PstA	306	Bacillus cereus AH1271 [526992]	14-22
	FYAVAALVV	203	C2Z3D7	C2Z3D7_BACCE [tr]	Phosphate transport system permease protein PstA	306	Bacillus cereus AH1272 [526993]	14-22
	FYAVAALVV	201	C2XPK7	C2XPK7_BACCE [tr]	Phosphate transport system permease protein PstA	306	Bacillus cereus AH603 [526990]	14-22
	FYAVAALVV	193	C2QNK2	C2QNK2_BACCE [tr]	Phosphate transport system permease protein PstA	306	Bacillus cereus ATCC 4342 [526977]	14-22
	FYAVAALVV	247	R8I6M9	R8I6M9_BACCE [tr]	Phosphate transport system permease protein PstA	306	Bacillus cereus BAG1O-1 [1053167]	14-22
	FYAVAALVV	259	S3IN58	S3IN58_BACCE [tr]	Phosphate transport system permease protein PstA	306	Bacillus cereus BAG1O-3 [1053169]	14-22
	FYAVAALVV	240	R8DJ51	R8DJ51_BACCE [tr]	Phosphate transport system permease protein PstA	306	Bacillus cereus BAG1X1-1 [1053170]	14-22
	FYAVAALVV	224	J8LU03	J8LU03_BACCE [tr]	Phosphate transport system permease protein PstA	306	Bacillus cereus BAG1X1-2 [1053171]	14-22
	FYAVAALVV	226	J8QKC0	J8QKC0_BACCE [tr]	Phosphate transport system permease protein PstA	306	Bacillus cereus BAG1X1-3 [1053172]	14-22
	FYAVAALVV	244	R8FYU1	R8FYU1_BACCE [tr]	Phosphate transport system permease protein PstA	306	Bacillus cereus BAG1X2-1 [1053173]	14-22
	FYAVAALVV	243	R8FIF8	R8FIF8_BACCE [tr]	Phosphate transport system permease protein PstA	306	Bacillus cereus BAG1X2-2 [1053174]	14-22
	FYAVAALVV	245	R8GR84	R8GR84_BACCE [tr]	Phosphate transport system permease protein PstA	306	Bacillus cereus BAG1X2-3 [1053175]	14-22
	FYAVAALVV	249	R8KJT0	R8KJT0_BACCE [tr]	Phosphate transport system permease protein PstA	306	Bacillus cereus BAG2O-1 [1053176]	14-22
	FYAVAALVV	212	J7ZY16	J7ZY16_BACCE [tr]	Phosphate transport system permease protein PstA	306	Bacillus cereus BAG5X1-1 [1053189]	14-22
	FYAVAALVV	227	J8WQD3	J8WQD3_BACCE [tr]	Phosphate transport system permease protein PstA	306	Bacillus cereus BAG6O-2 [1053193]	14-22
	FYAVAALVV	228	J8XNK2	J8XNK2_BACCE [tr]	Phosphate transport system permease protein PstA	306	Bacillus cereus BAG6X1-1 [1053194]	14-22
	FYAVAALVV	213	J8BH58	J8BH58_BACCE [tr]	Phosphate transport system permease protein PstA	306	Bacillus cereus BAG6X1-2 [1053195]	14-22
	FYAVAALVV	196	C2SWG7	C2SWG7_BACCE [tr]	Phosphate transport system permease protein PstA	306	Bacillus cereus BDRD-Cer4 [526978]	14-22
	FYAVAALVV	195	C2RZ82	C2RZ82_BACCE [tr]	Phosphate transport system permease protein PstA	306	Bacillus cereus BDRD-ST26 [526975]	14-22
	FYAVAALVV	200	C2X7E1	C2X7E1_BACCE [tr]	Phosphate transport system permease protein PstA	306	Bacillus cereus F65185 [526989]	14-22
	FYAVAALVV	230	J9CFB9	J9CFB9_BACCE [tr]	Phosphate transport system permease protein PstA	306	Bacillus cereus HuA2-1 [1053201]	14-22
	FYAVAALVV	239	R8CR33	R8CR33_BACCE [tr]	Phosphate transport system permease protein PstA	306	Bacillus cereus HuA2-9 [1053204]	14-22
	FYAVAALVV	238	R8CJ56	R8CJ56_BACCE [tr]	Phosphate transport system permease protein PstA	306	Bacillus cereus HuA3-9 [1053205]	14-22
	FYAVAALVV	211	J7ZQL2	J7ZQL2_BACCE [tr]	Phosphate transport system permease protein PstA	306	Bacillus cereus HuA4-10 [1053206]	14-22
	FYAVAALVV	229	J9BBC1	J9BBC1_BACCE [tr]	Phosphate transport system permease protein PstA	306	Bacillus cereus HuB1-1 [1053207]	14-22
	FYAVAALVV	252	R8NAN0	R8NAN0_BACCE [tr]	Phosphate transport system permease protein PstA	306	Bacillus cereus HuB13-1 [1053208]	14-22
	FYAVAALVV	256	R8SM82	R8SM82_BACCE [tr]	Phosphate transport system permease protein PstA	306	Bacillus cereus HuB4-4 [1053211]	14-22
	FYAVAALVV	254	R8QN07	R8QN07_BACCE [tr]	Phosphate transport system permease protein PstA	306	Bacillus cereus ISP2954 [1053215]	14-22
	FYAVAALVV	248	R8ICG0	R8ICG0_BACCE [tr]	Phosphate transport system permease protein PstA	306	Bacillus cereus K-5975c [1053217]	14-22
	FYVVAALVV	3	C2MGC1	C2MGC1_BACCE [tr]	Phosphate transport system permease protein PstA	306	Bacillus cereus m1293 [526973]	14-22
	FYAVAALVV	194	C2R3P9	C2R3P9_BACCE [tr]	Phosphate transport system permease protein PstA	306	Bacillus cereus m1550 [526969]	14-22
	FYAVAALVV	250	R8LC96	R8LC96_BACCE [tr]	Phosphate transport system permease protein PstA	306	Bacillus cereus MC118 [1053218]	14-22
	FYAVAALVV	214	J8C7B5	J8C7B5_BACCE [tr]	Phosphate transport system permease protein PstA	306	Bacillus cereus MC67 [1053219]	14-22
	FYAVAALVV	215	J8FMN7	J8FMN7_BACCE [tr]	Phosphate transport system permease protein PstA	306	Bacillus cereus MSX-A1 [1053220]	14-22
	FYAVAALVV	216	J8GF77	J8GF77_BACCE [tr]	Phosphate transport system permease protein PstA	306	Bacillus cereus MSX-D12 [1053222]	14-22
	FYAVAALVV	192	C2Q7J5	C2Q7J5_BACCE [tr]	Phosphate transport system permease protein PstA	306	Bacillus cereus R309803 [526968]	14-22
	FYAVAALVV	197	C2U9I6	C2U9I6_BACCE [tr]	Phosphate transport system permease protein PstA	306	Bacillus cereus Rock1-15 [526982]	14-22
	FYAVAALVV	198	C2UR26	C2UR26_BACCE [tr]	Phosphate transport system permease protein PstA	306	Bacillus cereus Rock3-28 [526983]	14-22
	FYAVAALVV	199	C2V7G3	C2V7G3_BACCE [tr]	Phosphate transport system permease protein PstA	306	Bacillus cereus Rock3-29 [526984]	14-22
	FYAVAALVV	237	R8C0C7	R8C0C7_BACCE [tr]	Phosphate transport system permease protein PstA	306	Bacillus cereus str. Schrouff [718221]	14-22
	FYAVAALVV	258	R8XP59	R8XP59_BACCE [tr]	Phosphate transport system permease protein PstA	306	Bacillus cereus TIAC219 [718222]	14-22
	FYAVAALVV	207	D8H1Y9	D8H1Y9_BACAI [tr]	Phosphate transport system permease protein PstA	306	Bacillus cereus var. anthracis (strain CI) [637380]	14-22
	FYAVAALVV	210	J7T2J4	J7T2J4_BACCE [tr]	Phosphate transport system permease protein PstA	306	Bacillus cereus VD022 [718223]	14-22
	FYAVAALVV	217	J8HNB4	J8HNB4_BACCE [tr]	Phosphate transport system permease protein PstA	306	Bacillus cereus VD045 [1053225]	14-22
	FYAVAALVV	219	J8J9S2	J8J9S2_BACCE [tr]	Phosphate transport system permease protein PstA	306	Bacillus cereus VD102 [1053228]	14-22
	FYAVAALVV	218	J8J787	J8J787_BACCE [tr]	Phosphate transport system permease protein PstA	306	Bacillus cereus VD107 [1053229]	14-22
	FYAVAALVV	220	J8JQ96	J8JQ96_BACCE [tr]	Phosphate transport system permease protein PstA	306	Bacillus cereus VD115 [1053230]	14-22
	FYAVAALVV	255	R8QYJ4	R8QYJ4_BACCE [tr]	Phosphate transport system permease protein PstA	306	Bacillus cereus VD118 [1053231]	14-22
	FYAVAALVV	251	R8M9W6	R8M9W6_BACCE [tr]	Phosphate transport system permease protein PstA	306	Bacillus cereus VD131 [1053232]	14-22
	FYAVAALVV	241	R8DMX2	R8DMX2_BACCE [tr]	Phosphate transport system permease protein PstA	306	Bacillus cereus VD133 [1053233]	14-22
	FYAVAALVV	222	J8L4F7	J8L4F7_BACCE [tr]	Phosphate transport system permease protein PstA	306	Bacillus cereus VD154 [1053238]	14-22
	FYAVAALVV	223	J8LDW5	J8LDW5_BACCE [tr]	Phosphate transport system permease protein PstA	306	Bacillus cereus VD166 [1053240]	14-22
	FYAVAALVV	225	J8MGG3	J8MGG3_BACCE [tr]	Phosphate transport system permease protein PstA	306	Bacillus cereus VD169 [1053241]	14-22
	FYAVAALVV	257	R8UEL8	R8UEL8_BACCE [tr]	Phosphate transport system permease protein PstA	306	Bacillus cereus VD184 [1053242]	14-22
	FYAVAALVV	246	R8GYI1	R8GYI1_BACCE [tr]	Phosphate transport system permease protein PstA	306	Bacillus cereus VD196 [1053243]	14-22
	FYAVAALVV	221	J8KLL0	J8KLL0_BACCE [tr]	Phosphate transport system permease protein PstA	306	Bacillus cereus VD200 [1053244]	14-22
	FYAVAALVV	242	R8F0S0	R8F0S0_BACCE [tr]	Phosphate transport system permease protein PstA	306	Bacillus cereus VDM019 [1053246]	14-22
	FYAVAALVV	253	R8PM42	R8PM42_BACCE [tr]	Phosphate transport system permease protein PstA	306	Bacillus cereus VDM053 [1053249]	14-22
	IIAVAVMVV	1	A0A0J1INI9	A0A0J1INI9_BACCI [tr]	Sugar ABC transporter permease	278	Bacillus circulans [1397]	76-84
	IIAVAVMVV	2	A0A268FFC6	A0A268FFC6_BACCI [tr]	Sugar ABC transporter permease	278	Bacillus circulans [1397]	76-84
	IMVVAALVA	11	Q5WLE3	Q5WLE3_BACSK [tr]	Cadmium-transporting ATPase	709	Bacillus clausii (strain KSM-K16) [66692]	320-328
	VMVVVAMVA	2	Q5WB15	Q5WB15_BACSK [tr]	Uncharacterized protein	93	Bacillus clausii (strain KSM-K16) [66692]	18-26
	IMVVAALVA	9	A0A268NVI9	A0A268NVI9_BACCS [tr]	Heavy metal translocating P-type ATPase	709	Bacillus clausii [79880]	320-328
	IMVVAALVA	10	A0A268S5M3	A0A268S5M3_BACCS [tr]	Heavy metal translocating P-type ATPase	709	Bacillus clausii [79880]	320-328
	VMVVVAMVA	1	A0A268P0I4	A0A268P0I4_BACCS [tr]	Uncharacterized protein	93	Bacillus clausii [79880]	18-26
	FYYVVALIV	1	A0A0C5C569	A0A0C5C569_BACCO [tr]	Lipoprotein signal peptidase	165	Bacillus coagulans [1398]	2017-04-12
	FYYVVALIV	2	A0A150JTP0	A0A150JTP0_BACCO [tr]	Lipoprotein signal peptidase	165	Bacillus coagulans [1398]	2017-04-12
	IMVVAALVA	7	A0A223KX05	A0A223KX05_9BACI [tr]	Cadmium transporter	720	Bacillus cohnii [33932]	331-339
	LIAVVVLVV	10	A0A1H0I0N7	A0A1H0I0N7_9BACI [tr]	Uncharacterized membrane protein YeiH	200	Bacillus daliensis [745820]	171-179
	LMAVVAMIV	3	A0A161P9S6	A0A161P9S6_9BACI [tr]	ABC transporter permease	223	Bacillus endophyticus [135735]	24-32
	VMAVVVMAV	1	A0A0J6F1I4	A0A0J6F1I4_9BACI [tr]	DUF1453 domain-containing protein	161	Bacillus glycinifermentans [1664069]	2017-12-20
	VMAVVVMAV	3	A0A1C3SDZ9	A0A1C3SDZ9_9BACI [tr]	Protein CcdC	161	Bacillus glycinifermentans [1664069]	2017-12-20
	LYVVAALAV	1	A0A084H1D1	A0A084H1D1_9BACI [tr]	ABC transporter permease	263	Bacillus indicus [246786]	69-77
	LMAVAVMVV	8	A0A1V4FWZ3	A0A1V4FWZ3_9BACI [tr]	Uncharacterized protein	163	Bacillus intestinalis [1963032]	15-23
	FYVVAVLAA	1	A0A0M0LHL9	A0A0M0LHL9_9BACI [tr]	Uncharacterized protein	722	Bacillus koreensis [284581]	48-56
	IIVVAAMIV	1	A0A060LND7	A0A060LND7_9BACI [tr]	Uncharacterized protein	280	Bacillus lehensis G1 [1246626]	157-165
	IISSSGAIA	1	A0A060LRB2	A0A060LRB2_9BACI [tr]	Pectin lyase fold/virulence factor	655	Bacillus lehensis G1 [1246626]	534-542
	LMAVAVMVV	10	A0A1Y0WME6	A0A1Y0WME6_BACLI [tr]	Protein CcdC	160	Bacillus licheniformis [1402]	2017-12-20
	YIIVITLVA	1	A0A179T1X2	A0A179T1X2_9BACI [tr]	MFS transporter	464	Bacillus litoralis [152268]	2017-08-16
	VIILITLVA	2	A0A1E2W628	A0A1E2W628_9BACI [tr]	Cytochrome C biogenesis protein	538	Bacillus luciferensis [178774]	68-76
	VIVGSAIIA	7	A0A1B3XV90	A0A1B3XV90_9BACI [tr]	Uncharacterized protein	287	Bacillus muralis [264697]	22-30
	FYAVAALVV	2	A0A090YU33	A0A090YU33_BACMY [tr]	Phosphate transport system permease protein PstA	306	Bacillus mycoides [1405]	14-22
	FYAVAALVV	3	A0A0B5SLR5	A0A0B5SLR5_BACMY [tr]	Phosphate transport system permease protein PstA	306	Bacillus mycoides [1405]	14-22
	FYAVAALVV	38	A0A1C4A670	A0A1C4A670_BACMY [tr]	Phosphate transport system permease protein PstA	306	Bacillus mycoides [1405]	14-22
	FYAVAALVV	42	A0A1D3MH39	A0A1D3MH39_BACMY [tr]	Phosphate transport system permease protein PstA	306	Bacillus mycoides [1405]	14-22
	FYAVAALVV	44	A0A1D3N2D3	A0A1D3N2D3_BACMY [tr]	Phosphate transport system permease protein PstA	306	Bacillus mycoides [1405]	14-22
	FYAVAALVV	48	A0A1E8BD78	A0A1E8BD78_BACMY [tr]	Phosphate transport system permease protein PstA	306	Bacillus mycoides [1405]	14-22
	FYAVAALVV	73	A0A1X6Q9J9	A0A1X6Q9J9_BACMY [tr]	Phosphate transport system permease protein PstA	306	Bacillus mycoides [1405]	14-22
	LIYLISLYA	1	A0A076W519	A0A076W519_BACMY [tr]	YndJ-like family protein	543	Bacillus mycoides [1405]	207-215
	FYAVAALVV	261	W4DYK8	W4DYK8_BACMY [tr]	Phosphate transport system permease protein PstA	306	Bacillus mycoides FSL H7-687 [1227358]	14-22
	LIYLISLYA	4	C3AK80	C3AK80_BACMY [tr]	Uncharacterized protein	505	Bacillus mycoides Rock1-4 [526998]	169-177
	IIAVAAMVV	1	A0A1S1YLK2	A0A1S1YLK2_9BACI [tr]	D-ribose ABC transporter substrate-binding protein	313	Bacillus oceanisediminis [665099]	2017-09-17
	LSIVVTSVA	1	A0A0B0IPI4	A0A0B0IPI4_9BACI [tr]	Multidrug ABC transporter permease	201	Bacillus okhensis [333138]	85-93
	VIILVVLYA	1	A0A0B0II47	A0A0B0II47_9BACI [tr]	Uncharacterized protein	576	Bacillus okhensis [333138]	190-198
	YIVLITLVA	2	A0A0B0IAS1	A0A0B0IAS1_9BACI [tr]	Major facilitator transporter	463	Bacillus okhensis [333138]	2017-08-16
	IMVVAALVA	1	A0A0J5QYG4	A0A0J5QYG4_9BACI [tr]	Cadmium transporter	793	Bacillus pseudalcaliphilus [79884]	402-410
	LYAVAALVV	4	A0A2C3K7W6	A0A2C3K7W6_9BACI [tr]	Phosphate ABC transporter, permease protein PstA	305	Bacillus pseudomycoides [64104]	14-22
	LIYLISLYA	3	A0A1S9X642	A0A1S9X642_9BACI [tr]	Uncharacterized protein	543	Bacillus pseudomycoides [64104]	207-215
	LIYLISLYA	5	C3BIU6	C3BIU6_9BACI [tr]	Uncharacterized protein	514	Bacillus pseudomycoides DSM 12442 [527000]	178-186
	VIILVVSVA	5	W8QNG7	W8QNG7_BACPU [tr]	Glycerol-3-phosphate ABC transporter permease	310	Bacillus pumilus (Bacillus mesentericus) [1408]	290-298
	YLVAVDVWD	1	D6XZI6	D6XZI6_BACIE [tr]	S-layer domain protein	1511	Bacillus selenitireducens (strain ATCC 700615 / DSM 15326 / MLS10) [439292]	1016-1024
	LIAVAVLVA	8	A0A0Q3TMM4	A0A0Q3TMM4_9BACI [tr]	Peptide ABC transporter permease	327	Bacillus shackletonii [157838]	299-307
	VIAVVALIA	9	A0A0Q3WRS8	A0A0Q3WRS8_9BACI [tr]	Uncharacterized protein	215	Bacillus shackletonii [157838]	201-209
	VMAVVVLIV	1	A0A098FBC2	A0A098FBC2_9BACI [tr]	Uncharacterized protein	145	Bacillus simplex [1478]	114-122
	VMAVVVLIV	5	A0A270AHB3	A0A270AHB3_9BACI [tr]	Preprotein translocase subunit Tim44	144	Bacillus simplex [1478]	113-121
	VMAVVVLIV	6	A0A2A4BLK9	A0A2A4BLK9_9BACI [tr]	Preprotein translocase subunit Tim44	144	Bacillus simplex [1478]	113-121
	VIVGSAIIA	6	A0A120GQ63	A0A120GQ63_9BACI [tr]	Uncharacterized protein	287	Bacillus simplex [1478]	22-30
	VIVGSAIIA	8	A0A1N6ZWD6	A0A1N6ZWD6_9BACI [tr]	Uncharacterized membrane-anchored protein YitT, contains DUF161 and DUF2179 domains	287	Bacillus simplex [1478]	22-30
	LIILITSYA	1	M5NYA3	M5NYA3_9BACI [tr]	Protein YfhO	859	Bacillus sonorensis L12 [1274524]	123-131
	LMVVAVLVA	3	S5Z437	S5Z437_BACPJ [tr]	Iron ABC transporter permease	316	Bacillus sp. (strain JF8) [1921421]	224-232
	LIILIVSVA	1	A0A0A8JKT5	A0A0A8JKT5_BACSX [tr]	BRP/BLH family beta-carotene 15,15'-monooxygenase	299	Bacillus sp. (strain OxB-1) [98228]	44-52
	FYAVAALVV	60	A0A1K0AFP2	A0A1K0AFP2_9BACI [tr]	Phosphate transport system permease protein PstA	306	Bacillus sp. 0711P9-1 [857402]	14-22
	FYAVAALVV	51	A0A1H4GC80	A0A1H4GC80_9BACI [tr]	Phosphate transport system permease protein PstA	306	Bacillus sp. 112mf [1761752]	14-22
	IIAVAAMVV	2	E5WFL2	E5WFL2_9BACI [tr]	Uncharacterized protein	313	Bacillus sp. 2_A_57_CT2 [665959]	2017-09-17
	FYAVAALVV	54	A0A1I4MU64	A0A1I4MU64_9BACI [tr]	Phosphate transport system permease protein PstA	306	Bacillus sp. 5mfcol3.1 [1761756]	14-22
	VIAVVALIA	52	A0A268KBU9	A0A268KBU9_9BACI [tr]	Alkyl hydroperoxide reductase	177	Bacillus sp. 7884-1 [2021693]	2017-05-13
	IMAVAAMVA	1	A0A2A8ICY5	A0A2A8ICY5_9BACI [tr]	Heavy metal translocating P-type ATPase	697	Bacillus sp. AFS006103 [2033483]	321-329
	FYAVAALVV	120	A0A2A8UXG9	A0A2A8UXG9_9BACI [tr]	Phosphate ABC transporter, permease protein PstA	306	Bacillus sp. AFS015896 [2033487]	14-22
	LYAVAVLVV	2	A0A2A8SC84	A0A2A8SC84_9BACI [tr]	Phosphate ABC transporter, permease protein PstA	304	Bacillus sp. AFS018417 [2033491]	14-22
	VMAVVVLIV	7	A0A2A8FSU3	A0A2A8FSU3_9BACI [tr]	Preprotein translocase subunit Tim44	144	Bacillus sp. AFS026049 [2033493]	113-121
	FYAVAALVV	175	A0A2C3IWS8	A0A2C3IWS8_9BACI [tr]	Phosphate ABC transporter, permease protein PstA	306	Bacillus sp. AFS029637 [2033495]	14-22
	FYAVAALVV	167	A0A2C2LVU7	A0A2C2LVU7_9BACI [tr]	Phosphate ABC transporter, permease protein PstA	306	Bacillus sp. AFS033286 [2033498]	14-22
	VMAVVVLIV	8	A0A2C4R3H9	A0A2C4R3H9_9BACI [tr]	Preprotein translocase subunit Tim44	144	Bacillus sp. AFS043905 [2033504]	113-121
	FYAVAALVV	152	A0A2B8UQ81	A0A2B8UQ81_9BACI [tr]	Phosphate ABC transporter, permease protein PstA	306	Bacillus sp. AFS054943 [2033506]	14-22
	FYAVAALVV	145	A0A2B4FB94	A0A2B4FB94_9BACI [tr]	Phosphate ABC transporter, permease protein PstA	306	Bacillus sp. AFS059628 [2033508]	14-22
	LIAVVVLVA	16	A0A2B2CD99	A0A2B2CD99_9BACI [tr]	Iron ABC transporter	334	Bacillus sp. AFS073361 [2033511]	14-22
	FYAVAALVV	109	A0A2A7E646	A0A2A7E646_9BACI [tr]	Phosphate ABC transporter, permease protein PstA	306	Bacillus sp. AFS094611 [2033516]	14-22
	VIIVIVLYA	10	A3I556	A3I556_9BACI [tr]	Transport permease protein	291	Bacillus sp. B14905 [388400]	29-37
	FYAVAALVV	64	A0A1M7J0P9	A0A1M7J0P9_9BACI [tr]	Phosphate transport system permease protein PstA	306	Bacillus sp. bc15 [1761758]	14-22
	IMAVAALVA	1	A0A098F7R1	A0A098F7R1_9BACI [tr]	Cadmium efflux P-type ATPase	655	Bacillus sp. B-jedd [1476857]	266-274
	LMAVAVMVV	9	A0A1X7FIU0	A0A1X7FIU0_9BACI [tr]	Membrane protein CcdC involved in cytochrome C biogenesis	160	Bacillus sp. CC120222-01 [1378089]	2017-12-20
	FYAVAALVV	71	A0A1V9W0Z5	A0A1V9W0Z5_9BACI [tr]	Phosphate transport system permease protein PstA	306	Bacillus sp. CDB3 [360310]	14-22
	FYAVAALVV	63	A0A1M6NN26	A0A1M6NN26_9BACI [tr]	Phosphate transport system permease protein PstA	306	Bacillus sp. cl25 [1761760]	14-22
	IIVVAALVA	6	A0A1I6CDC3	A0A1I6CDC3_9BACI [tr]	Cd2+/Zn2+-exporting ATPase	707	Bacillus sp. cl95 [1761761]	323-331
	FYAVAALVV	58	A0A1J9XM37	A0A1J9XM37_9BACI [tr]	Phosphate transport system permease protein PstA	306	Bacillus sp. EB422 [1120337]	14-22
	VIVVAVLVA	37	U1YZ14	U1YZ14_9BACI [tr]	Uncharacterized protein	504	Bacillus sp. EGD-AK10 [1386080]	52-60
	LMAVAVMVV	21	U2AQA2	U2AQA2_9BACI [tr]	Membrane protein	160	Bacillus sp. EGD-AK10 [1386080]	2017-12-20
	LIAVAALAA	14	A0A0M4GRG4	A0A0M4GRG4_9BACI [tr]	Lipoprotein	277	Bacillus sp. FJAT-18017 [1705566]	2017-11-19
	VMAVVVLIV	2	A0A0M1NH28	A0A0M1NH28_9BACI [tr]	Preprotein translocase subunit Tim44	144	Bacillus sp. FJAT-21352 [1581030]	113-121
	VIILVVSVA	1	A0A0Q3W766	A0A0Q3W766_9BACI [tr]	Glycerol-3-phosphate ABC transporter permease	310	Bacillus sp. FJAT-21955 [1581034]	290-298
	VMAVVVLIV	3	A0A0M1NYG2	A0A0M1NYG2_9BACI [tr]	Preprotein translocase subunit Tim44	144	Bacillus sp. FJAT-22058 [1581037]	113-121
	VIILITLVA	1	A0A0Q3SKM0	A0A0Q3SKM0_9BACI [tr]	Cytochrome C biogenesis protein	538	Bacillus sp. FJAT-25509 [1712029]	68-76
	LMVVISLVK	3	A0A1B8WGS9	A0A1B8WGS9_9BACI [tr]	Uncharacterized protein	61	Bacillus sp. FJAT-26390 [1743142]	25-33
	VYAVAVLAA	3	A0A1B9ACC7	A0A1B9ACC7_9BACI [tr]	Na+/H+ antiporter subunit A	798	Bacillus sp. FJAT-27225 [1743144]	329-337
	IIYVVAMIA	1	A0A1B8W1Z0	A0A1B8W1Z0_9BACI [tr]	AI-2E family transporter	338	Bacillus sp. FJAT-27264 [1850362]	264-272
	VIVVIVLVA	3	A0A1B8WFZ9	A0A1B8WFZ9_9BACI [tr]	Protein translocase subunit SecY	432	Bacillus sp. FJAT-27264 [1850362]	219-227
	LSIVISLVA	2	A0A0K9GQJ9	A0A0K9GQJ9_9BACI [tr]	Quinolone resistance protein	471	Bacillus sp. FJAT-27997 [1679170]	169-177
	LMAVAVMVV	7	A0A1J5WPN0	A0A1J5WPN0_9BACI [tr]	Uncharacterized protein	160	Bacillus sp. FMQ74 [1913579]	2017-12-20
	FYAVAALVV	26	A0A0W7Y9Q3	A0A0W7Y9Q3_9BACI [tr]	Phosphate transport system permease protein PstA	306	Bacillus sp. G3(2015) [1706731]	14-22
	FYAVAALVV	233	N1LJU5	N1LJU5_9BACI [tr]	Phosphate transport system permease protein PstA	306	Bacillus sp. GeD10 [1301086]	14-22
	LMAVAVMVV	12	A0A285L3G4	A0A285L3G4_9BACI [tr]	Membrane protein CcdC involved in cytochrome C biogenesis	160	Bacillus sp. GL120224-02 [1378086]	2017-12-20
	FYAVAALVV	29	A0A154AVY8	A0A154AVY8_9BACI [tr]	Phosphate transport system permease protein PstA	306	Bacillus sp. GZT [936600]	14-22
	LYVVAALAV	4	A0A1S1FY12	A0A1S1FY12_9BACI [tr]	ABC transporter permease	269	Bacillus sp. HMSC76G11 [1608910]	75-83
	IMVVAALVA	5	A0A1S1G6A1	A0A1S1G6A1_9BACI [tr]	Cadmium transporter	713	Bacillus sp. HMSC76G11 [1608910]	323-331
	IIVVAAMIV	3	W8A274	W8A274_9BACI [tr]	Uncharacterized protein	280	Bacillus sp. JCM 19047 [1460641]	157-165
	IISSSAAIA	1	W7ZWX5	W7ZWX5_9BACI [tr]	Phage neck	781	Bacillus sp. JCM 19047 [1460641]	534-542
	FYAVAALVV	72	A0A1W2GW00	A0A1W2GW00_9BACI [tr]	Phosphate transport system permease protein PstA	306	Bacillus sp. JKS001846 [1938743]	14-22
	FMAVAVMVV	1	I0F4T9	I0F4T9_9BACI [tr]	Integral inner membrane protein	160	Bacillus sp. JS [1127744]	2017-12-20
	FYAVAALVV	104	A0A246PRN5	A0A246PRN5_9BACI [tr]	Phosphate transport system permease protein PstA	306	Bacillus sp. K2I17 [2014743]	14-22
	FYAVAALVV	76	A0A229MJA0	A0A229MJA0_9BACI [tr]	Phosphate transport system permease protein PstA	306	Bacillus sp. KbaB1 [1972845]	14-22
	FYAVAALVV	75	A0A229MA89	A0A229MA89_9BACI [tr]	Phosphate transport system permease protein PstA	306	Bacillus sp. KbaL1 [1978340]	14-22
	FYAVAALVV	4	A0A0D0P859	A0A0D0P859_9BACI [tr]	Phosphate transport system permease protein PstA	306	Bacillus sp. L_1B0_5 [1586646]	14-22
	FYAVAALVV	5	A0A0D0RAX6	A0A0D0RAX6_9BACI [tr]	Phosphate transport system permease protein PstA	306	Bacillus sp. L_1B0_8 [1588630]	14-22
	VIVGSAIIA	3	A0A0Q6HYL7	A0A0Q6HYL7_9BACI [tr]	Uncharacterized protein	287	Bacillus sp. Leaf13 [1736211]	22-30
	FYAVAALVV	13	A0A0J6P4N7	A0A0J6P4N7_9BACI [tr]	Phosphate transport system permease protein PstA	306	Bacillus sp. LK2 [1628206]	14-22
	LMAVAVMVV	4	A0A125UIG3	A0A125UIG3_9BACI [tr]	Integral inner membrane protein	160	Bacillus sp. LM 4-2 [1628753]	2017-12-20
	FYAVAALVV	105	A0A246UNX0	A0A246UNX0_9BACI [tr]	Phosphate transport system permease protein PstA	306	Bacillus sp. MB353a [1982041]	14-22
	FYAVAALVV	66	A0A1Q9KWA5	A0A1Q9KWA5_9BACI [tr]	Phosphate transport system permease protein PstA	306	Bacillus sp. MB366 [1663555]	14-22
	FYAVAALVV	59	A0A1J9Y8I1	A0A1J9Y8I1_9BACI [tr]	Phosphate transport system permease protein PstA	306	Bacillus sp. MN5 [368294]	14-22
	FYAVAALVV	55	A0A1J9TWX2	A0A1J9TWX2_9BACI [tr]	Phosphate transport system permease protein PstA	306	Bacillus sp. N35-10-2 [1866313]	14-22
	FYAVAALVV	56	A0A1J9W157	A0A1J9W157_9BACI [tr]	Phosphate transport system permease protein PstA	306	Bacillus sp. NH24A2 [1866316]	14-22
	FYAVAALVV	52	A0A1H5ZTZ5	A0A1H5ZTZ5_9BACI [tr]	Phosphate transport system permease protein PstA	306	Bacillus sp. ok061 [1761766]	14-22
	FYAVAALVV	21	A0A0Q9F5T5	A0A0Q9F5T5_9BACI [tr]	Phosphate transport system permease protein PstA	306	Bacillus sp. Root11 [1736425]	14-22
	FYAVAALVV	22	A0A0Q9FQA6	A0A0Q9FQA6_9BACI [tr]	Phosphate transport system permease protein PstA	306	Bacillus sp. Root131 [1736451]	14-22
	VIILVVSVA	3	A0A1K1TB28	A0A1K1TB28_9BACI [tr]	Carbohydrate ABC transporter membrane protein 1, CUT1 family	310	Bacillus sp. ru9509.4 [1761768]	290-298
	FYAVAALVV	49	A0A1G1UEW1	A0A1G1UEW1_9BACI [tr]	Phosphate transport system permease protein PstA	306	Bacillus sp. RZ2MS9 [1806216]	14-22
	VMAVVVLIV	4	A0A0Q9UNY5	A0A0Q9UNY5_9BACI [tr]	Preprotein translocase subunit Tim44	144	Bacillus sp. Soil745 [1736396]	113-121
	VIVGSAIIA	5	A0A0Q9VL53	A0A0Q9VL53_9BACI [tr]	Uncharacterized protein	287	Bacillus sp. Soil768D1 [1736405]	22-30
	FYAVAALVV	61	A0A1K0BQH2	A0A1K0BQH2_9BACI [tr]	Phosphate transport system permease protein PstA	306	Bacillus sp. TD41 [380263]	14-22
	FYAVAALVV	62	A0A1K0BSK6	A0A1K0BSK6_9BACI [tr]	Phosphate transport system permease protein PstA	306	Bacillus sp. TD42 [380264]	14-22
	FYAVAALVV	7	A0A0F5RU18	A0A0F5RU18_9BACI [tr]	Phosphate transport system permease protein PstA	306	Bacillus sp. UMTAT18 [1565146]	14-22
	VMVVAVLIV	1	A0A0B4S481	A0A0B4S481_9BACI [tr]	Bacitracin transport permease bcrb	227	Bacillus sp. WP8 [756828]	205-213
	FYAVAALVV	122	A0A2A9HJS4	A0A2A9HJS4_9BACI [tr]	Phosphate ABC transporter membrane protein 2, PhoT family	306	Bacillus sp. YF23 [691698]	14-22
	VIILVVSVA	4	A0A1V9CF67	A0A1V9CF67_9BACI [tr]	Glycerol-3-phosphate ABC transporter permease	310	Bacillus stratosphericus [293386]	290-298
	LMAVAVMVV	20	P45710	CCDC_BACSU [sp]	Protein CcdC	160	Bacillus subtilis (strain 168) [224308]	2017-12-20	Pride
	LMAVAVMVV	1	A0A063X9R4	A0A063X9R4_BACIU [tr]	Integral inner membrane protein	160	Bacillus subtilis [1423]	2017-12-20
	LMAVAVMVV	5	A0A136GEE4	A0A136GEE4_BACIU [tr]	Uncharacterized protein	160	Bacillus subtilis [1423]	2017-12-20
	LMAVAVMVV	11	A0A223SJQ1	A0A223SJQ1_BACIU [tr]	Uncharacterized protein	163	Bacillus subtilis [1423]	15-23
	LMAVAVMVV	17	L8ALM7	L8ALM7_BACIU [tr]	Uncharacterized protein	160	Bacillus subtilis BEST7613 [1204343]	2017-12-20
	LMAVAVMVV	18	L8PZ38	L8PZ38_BACIU [tr]	Protein CcdC	160	Bacillus subtilis subsp. inaquosorum KCTC 13429 [1236548]	2017-12-20
	LMAVAVMVV	13	D4FX98	D4FX98_BACNB [tr]	Uncharacterized protein	160	Bacillus subtilis subsp. natto (strain BEST195) [645657]	2017-12-20
	LMAVAVMVV	14	E0TWE4	E0TWE4_BACPZ [tr]	Putative integral inner membrane protein	160	Bacillus subtilis subsp. spizizenii (strain ATCC 23059 / NRRL B-14472 / W23) [655816]	2017-12-20
	LMAVAVMVV	16	G4NVW4	G4NVW4_BACPT [tr]	Protein CcdC	160	Bacillus subtilis subsp. spizizenii (strain TU-B-10) [1052585]	2017-12-20
	LMAVAVMVV	6	A0A1B2BC99	A0A1B2BC99_BACIU [tr]	Protein CcdC	160	Bacillus subtilis subsp. subtilis [135461]	2017-12-20
	LMAVAVMVV	15	G4EVT0	G4EVT0_BACIU [tr]	Integral inner membrane protein	160	Bacillus subtilis subsp. subtilis str. SC-8 [1089443]	2017-12-20
	LMAVAVMVV	19	M4KVL3	M4KVL3_BACIU [tr]	Putative integral inner membrane protein	160	Bacillus subtilis XF-1 [1233100]	2017-12-20
	IIVVVVMAA	1	A0A1R1QJZ4	A0A1R1QJZ4_9BACI [tr]	Uncharacterized protein	403	Bacillus swezeyi [1925020]	380-388
	LIAVAVLIA	58	A0A1R1S233	A0A1R1S233_9BACI [tr]	Uncharacterized protein	432	Bacillus swezeyi [1925020]	2017-06-14
	LIYLISLYA	2	A0A0B5ZQR3	A0A0B5ZQR3_BACAH [tr]	YndJ-like family protein	543	Bacillus thuringiensis (strain Al Hakam) [412694]	207-215
	VIAVVALVA	13	A0A1B1LBP4	A0A1B1LBP4_BACTU [tr]	Phage protein	1253	Bacillus thuringiensis [1428]	617-625
	VIAVVALVA	14	A0A1B1LEF8	A0A1B1LEF8_BACTU [tr]	Phage protein	1253	Bacillus thuringiensis [1428]	617-625
	FYAVAALVV	18	A0A0K0Q7Y0	A0A0K0Q7Y0_BACTU [tr]	Phosphate transport system permease protein PstA	306	Bacillus thuringiensis [1428]	14-22
	FYAVAALVV	19	A0A0M0MGE6	A0A0M0MGE6_BACTU [tr]	Phosphate transport system permease protein PstA	306	Bacillus thuringiensis [1428]	14-22
	FYAVAALVV	20	A0A0P0PLC0	A0A0P0PLC0_BACTU [tr]	Phosphate transport system permease protein PstA	306	Bacillus thuringiensis [1428]	14-22
	FYAVAALVV	36	A0A1B1L0V6	A0A1B1L0V6_BACTU [tr]	Phosphate transport system permease protein PstA	306	Bacillus thuringiensis [1428]	14-22
	FYAVAALVV	40	A0A1C4AAV0	A0A1C4AAV0_BACTU [tr]	Phosphate transport system permease protein PstA	306	Bacillus thuringiensis [1428]	14-22
	FYAVAALVV	47	A0A1E7ZZX7	A0A1E7ZZX7_BACTU [tr]	Phosphate transport system permease protein PstA	306	Bacillus thuringiensis [1428]	14-22
	FYAVAALVV	53	A0A1H6YRK9	A0A1H6YRK9_BACTU [tr]	Phosphate transport system permease protein PstA	306	Bacillus thuringiensis [1428]	14-22
	FYAVAALVV	74	A0A1Y0TWE3	A0A1Y0TWE3_BACTU [tr]	Phosphate transport system permease protein PstA	306	Bacillus thuringiensis [1428]	14-22
	FYAVAALVV	92	A0A243GRP3	A0A243GRP3_BACTU [tr]	Phosphate transport system permease protein PstA	306	Bacillus thuringiensis [1428]	14-22
	FYAVAALVV	127	A0A2A9VVQ9	A0A2A9VVQ9_BACTU [tr]	Phosphate ABC transporter, permease protein PstA	306	Bacillus thuringiensis [1428]	14-22
	FYAVAALVV	129	A0A2B0BRQ1	A0A2B0BRQ1_BACTU [tr]	Phosphate ABC transporter, permease protein PstA	306	Bacillus thuringiensis [1428]	14-22
	FYAVAALVV	130	A0A2B0GM70	A0A2B0GM70_BACTU [tr]	Phosphate ABC transporter, permease protein PstA	306	Bacillus thuringiensis [1428]	14-22
	FYAVAALVV	142	A0A2B3IRC7	A0A2B3IRC7_BACTU [tr]	Phosphate ABC transporter, permease protein PstA	306	Bacillus thuringiensis [1428]	14-22
	FYAVAALVV	144	A0A2B3WRB7	A0A2B3WRB7_BACTU [tr]	Phosphate ABC transporter, permease protein PstA	306	Bacillus thuringiensis [1428]	14-22
	FYAVAALVV	168	A0A2C2TIE7	A0A2C2TIE7_BACTU [tr]	Phosphate ABC transporter, permease protein PstA	306	Bacillus thuringiensis [1428]	14-22
	FYAVAALVV	171	A0A2C3EJ87	A0A2C3EJ87_BACTU [tr]	Phosphate ABC transporter, permease protein PstA	306	Bacillus thuringiensis [1428]	14-22
	FYAVAALVV	174	A0A2C3I654	A0A2C3I654_BACTU [tr]	Phosphate ABC transporter, permease protein PstA	306	Bacillus thuringiensis [1428]	14-22
	FYAVAALVV	41	A0A1C9BNL3	A0A1C9BNL3_BACTU [tr]	Phosphate transport system permease protein PstA	306	Bacillus thuringiensis Bt18247 [1423143]	14-22
	FYAVAALVV	209	J3ZYX3	J3ZYX3_BACTU [tr]	Phosphate transport system permease protein PstA	306	Bacillus thuringiensis HD-771 [1218175]	14-22
	FYAVAALVV	231	K0G4G4	K0G4G4_BACTU [tr]	Phosphate transport system permease protein PstA	306	Bacillus thuringiensis MC28 [1195464]	14-22
	FYAVAALVV	6	A0A0D1R0A8	A0A0D1R0A8_BACTU [tr]	Phosphate transport system permease protein PstA	306	Bacillus thuringiensis Sbt003 [1235825]	14-22
	FYAVAALVV	97	A0A243KP38	A0A243KP38_BACTU [tr]	Phosphate transport system permease protein PstA	306	Bacillus thuringiensis serovar argentinensis [180880]	14-22
	FYAVAALVV	186	A0A2C9YLW0	A0A2C9YLW0_BACTU [tr]	Phosphate ABC transporter, permease protein PstA	306	Bacillus thuringiensis serovar balearica [180879]	14-22
	FYAVAALVV	77	A0A242WTE6	A0A242WTE6_BACTU [tr]	Phosphate transport system permease protein PstA	306	Bacillus thuringiensis serovar cameroun [180885]	14-22
	FYAVAALVV	103	A0A243NC06	A0A243NC06_BACTU [tr]	Phosphate transport system permease protein PstA	306	Bacillus thuringiensis serovar canadensis [180855]	14-22
	FYAVAALVV	81	A0A242YJK1	A0A242YJK1_BACTU [tr]	Phosphate transport system permease protein PstA	306	Bacillus thuringiensis serovar chanpaisis [180858]	14-22
	FYAVAALVV	84	A0A243CHS2	A0A243CHS2_BACTU [tr]	Phosphate transport system permease protein PstA	306	Bacillus thuringiensis serovar graciosensis [180857]	14-22
	FYAVAALVV	80	A0A242XZH6	A0A242XZH6_BACTU [tr]	Phosphate transport system permease protein PstA	306	Bacillus thuringiensis serovar guiyangiensis [180871]	14-22
	FYAVAALVV	96	A0A243K5D4	A0A243K5D4_BACTU [tr]	Phosphate transport system permease protein PstA	306	Bacillus thuringiensis serovar iberica [180866]	14-22
	FYAVAALVV	82	A0A243ACW4	A0A243ACW4_BACTU [tr]	Phosphate transport system permease protein PstA	306	Bacillus thuringiensis serovar kim [180847]	14-22
	FYAVAALVV	78	A0A242XE62	A0A242XE62_BACTU [tr]	Phosphate transport system permease protein PstA	306	Bacillus thuringiensis serovar malayensis [180893]	14-22
	FYAVAALVV	79	A0A242XYW5	A0A242XYW5_BACTU [tr]	Phosphate transport system permease protein PstA	306	Bacillus thuringiensis serovar novosibirsk [257986]	14-22
	FYAVAALVV	90	A0A243FT73	A0A243FT73_BACTU [tr]	Phosphate transport system permease protein PstA	306	Bacillus thuringiensis serovar ostriniae [180883]	14-22
	FYAVAALVV	206	C3DZ38	C3DZ38_BACTU [tr]	Phosphate transport system permease protein PstA	306	Bacillus thuringiensis serovar pakistani str. T13001 [527027]	14-22
	FYAVAALVV	83	A0A243BG30	A0A243BG30_BACTU [tr]	Phosphate transport system permease protein PstA	306	Bacillus thuringiensis serovar poloniensis [180894]	14-22
	FYAVAALVV	102	A0A243N3I0	A0A243N3I0_BACTU [tr]	Phosphate transport system permease protein PstA	306	Bacillus thuringiensis serovar sinensis [1042875]	14-22
	FYAVAALVV	205	C3DFG9	C3DFG9_BACTS [tr]	Phosphate transport system permease protein PstA	306	Bacillus thuringiensis serovar sotto str. T04001 [527026]	14-22
	FYAVAALVV	87	A0A243D845	A0A243D845_BACTU [tr]	Phosphate transport system permease protein PstA	306	Bacillus thuringiensis serovar subtoxicus [475791]	14-22
	FYAVAALVV	94	A0A243HZR0	A0A243HZR0_BACTU [tr]	Phosphate transport system permease protein PstA	306	Bacillus thuringiensis serovar thailandensis [1042874]	14-22
	FYAVAALVV	232	M1QAK6	M1QAK6_BACTU [tr]	Phosphate transport system permease protein PstA	306	Bacillus thuringiensis serovar thuringiensis str. IS5056 [1286404]	14-22
	FYAVAALVV	204	C3BXW3	C3BXW3_BACTU [tr]	Phosphate transport system permease protein PstA	306	Bacillus thuringiensis serovar tochigiensis BGSC 4Y1 [527024]	14-22
	FYAVAALVV	89	A0A243EEC8	A0A243EEC8_BACTU [tr]	Phosphate transport system permease protein PstA	306	Bacillus thuringiensis serovar toumanoffi [180862]	14-22
	FYAVAALVV	86	A0A243CQZ3	A0A243CQZ3_BACTU [tr]	Phosphate transport system permease protein PstA	306	Bacillus thuringiensis serovar vazensis [180867]	14-22
	FYAVAALVV	85	A0A243CKC4	A0A243CKC4_BACTU [tr]	Phosphate transport system permease protein PstA	306	Bacillus thuringiensis serovar yosoo [180848]	14-22
	FYAVAALVV	99	A0A243LT32	A0A243LT32_BACTU [tr]	Phosphate transport system permease protein PstA	306	Bacillus thuringiensis serovar zhaodongensis [180896]	14-22
	FYAVAALVV	93	A0A243HSJ2	A0A243HSJ2_BACTA [tr]	Phosphate transport system permease protein PstA	306	Bacillus thuringiensis subsp. aizawai [1433]	14-22
	FYAVAALVV	100	A0A243LT69	A0A243LT69_BACUA [tr]	Phosphate transport system permease protein PstA	306	Bacillus thuringiensis subsp. dakota [132268]	14-22
	FYAVAALVV	88	A0A243DYR4	A0A243DYR4_BACUD [tr]	Phosphate transport system permease protein PstA	306	Bacillus thuringiensis subsp. darmstadiensis [132264]	14-22
	FYAVAALVV	208	F0PJL8	F0PJL8_BACT0 [tr]	Phosphate transport system permease protein PstA	306	Bacillus thuringiensis subsp. finitimus (strain YBT-020) [930170]	14-22
	FYAVAALVV	91	A0A243GBI8	A0A243GBI8_BACTF [tr]	Phosphate transport system permease protein PstA	306	Bacillus thuringiensis subsp. finitimus [29337]	14-22
	FYAVAALVV	98	A0A243KSP4	A0A243KSP4_BACUH [tr]	Phosphate transport system permease protein PstA	306	Bacillus thuringiensis subsp. higo [132266]	14-22
	FYAVAALVV	31	A0A160L6D8	A0A160L6D8_BACTI [tr]	Phosphate transport system permease protein PstA	306	Bacillus thuringiensis subsp. israelensis [1430]	14-22
	FYAVAALVV	101	A0A243LWU5	A0A243LWU5_BACTJ [tr]	Phosphate transport system permease protein PstA	306	Bacillus thuringiensis subsp. jegathesan [56955]	14-22
	FYAVAALVV	95	A0A243IBV0	A0A243IBV0_BACHU [tr]	Phosphate transport system permease protein PstA	306	Bacillus thuringiensis subsp. konkukian [180856]	14-22
	FYAVAALVV	8	A0A0F6G1B4	A0A0F6G1B4_BACTK [tr]	Phosphate transport system permease protein PstA	306	Bacillus thuringiensis subsp. kurstaki [29339]	14-22
	FYAVAALVV	187	A0A2C9YYI8	A0A2C9YYI8_BACTY [tr]	Phosphate ABC transporter, permease protein PstA	306	Bacillus thuringiensis subsp. kyushuensis [44161]	14-22
	FYAVAVLVV	1	A0A243P3E2	A0A243P3E2_BACTV [tr]	Phosphate transport system permease protein PstA	306	Bacillus thuringiensis subsp. medellin [79672]	14-22
	FYAVAALVV	10	A0A0G4D694	A0A0G4D694_BACTO [tr]	Phosphate transport system permease protein PstA	306	Bacillus thuringiensis subsp. tolworthi [1442]	14-22
	FYAVAALVV	9	A0A0F6J549	A0A0F6J549_BACTU [tr]	Phosphate transport system permease protein PstA	306	Bacillus thuringiensis T01-328 [1324966]	14-22
	FYAVAALVV	260	V5M7J2	V5M7J2_BACTU [tr]	Phosphate transport system permease protein PstA	306	Bacillus thuringiensis YBT-1518 [529122]	14-22
	FYAVAALVV	70	A0A1V6LDD5	A0A1V6LDD5_9BACI [tr]	Phosphate transport system permease protein PstA	306	Bacillus toyonensis [155322]	14-22
	FYAVAALVV	106	A0A2A2PC34	A0A2A2PC34_9BACI [tr]	Phosphate ABC transporter, permease protein PstA	306	Bacillus toyonensis [155322]	14-22
	FYAVAALVV	147	A0A2B5BER5	A0A2B5BER5_9BACI [tr]	Phosphate ABC transporter, permease protein PstA	306	Bacillus toyonensis [155322]	14-22
	FYAVAALVV	148	A0A2B5X2H8	A0A2B5X2H8_9BACI [tr]	Phosphate ABC transporter, permease protein PstA	306	Bacillus toyonensis [155322]	14-22
	FYAVAALVV	180	A0A2C4PBX1	A0A2C4PBX1_9BACI [tr]	Phosphate ABC transporter, permease protein PstA	306	Bacillus toyonensis [155322]	14-22
	VLVAVFVLA	3	A0A150KZ77	A0A150KZ77_BACVA [tr]	Uncharacterized protein	252	Bacillus vallismortis [72361]	2017-11-19
	LMVLISSVA	1	A0A0P6WAI5	A0A0P6WAI5_9BACI [tr]	Uncharacterized protein	81	Bacillus vietnamensis [218284]	2017-10-18
	LMYVVVMAV	1	W4Q1Z1	W4Q1Z1_9BACI [tr]	Lipid A export ATP-binding/permease protein MsbA	469	Bacillus wakoensis JCM 9140 [1236970]	249-257
	IMVVAALVA	13	W4Q482	W4Q482_9BACI [tr]	Cadmium-transporting ATPase	665	Bacillus wakoensis JCM 9140 [1236970]	275-283
	VSVLVTLVA	5	A0A1D3NE63	A0A1D3NE63_9BACI [tr]	Uncharacterized protein	246	Bacillus weihenstephanensis [86662]	119-127
	FYAVAALVV	35	A0A1A9PKL6	A0A1A9PKL6_9BACI [tr]	Phosphate transport system permease protein PstA	306	Bacillus wiedmannii [1890302]	14-22
	FYAVAALVV	108	A0A2A7DL78	A0A2A7DL78_9BACI [tr]	Phosphate ABC transporter, permease protein PstA	306	Bacillus wiedmannii [1890302]	14-22
	FYAVAALVV	112	A0A2A7VVC7	A0A2A7VVC7_9BACI [tr]	Phosphate ABC transporter, permease protein PstA	306	Bacillus wiedmannii [1890302]	14-22
	FYAVAALVV	113	A0A2A7XVI2	A0A2A7XVI2_9BACI [tr]	Phosphate ABC transporter, permease protein PstA	306	Bacillus wiedmannii [1890302]	14-22
	FYAVAALVV	114	A0A2A8AY44	A0A2A8AY44_9BACI [tr]	Phosphate ABC transporter, permease protein PstA	306	Bacillus wiedmannii [1890302]	14-22
	FYAVAALVV	115	A0A2A8EGJ1	A0A2A8EGJ1_9BACI [tr]	Phosphate ABC transporter, permease protein PstA	306	Bacillus wiedmannii [1890302]	14-22
	FYAVAALVV	116	A0A2A8FTH9	A0A2A8FTH9_9BACI [tr]	Phosphate ABC transporter, permease protein PstA	306	Bacillus wiedmannii [1890302]	14-22
	FYAVAALVV	149	A0A2B6HF06	A0A2B6HF06_9BACI [tr]	Phosphate ABC transporter, permease protein PstA	306	Bacillus wiedmannii [1890302]	14-22
	FYAVAALVV	150	A0A2B6UJR6	A0A2B6UJR6_9BACI [tr]	Phosphate ABC transporter, permease protein PstA	306	Bacillus wiedmannii [1890302]	14-22
	FYAVAALVV	176	A0A2C3YQ31	A0A2C3YQ31_9BACI [tr]	Phosphate ABC transporter, permease protein PstA	306	Bacillus wiedmannii [1890302]	14-22
	FYAVAALVV	177	A0A2C3YWW3	A0A2C3YWW3_9BACI [tr]	Phosphate ABC transporter, permease protein PstA	306	Bacillus wiedmannii [1890302]	14-22
	FYAVAALVV	178	A0A2C4JDG2	A0A2C4JDG2_9BACI [tr]	Phosphate ABC transporter, permease protein PstA	306	Bacillus wiedmannii [1890302]	14-22
	FYAVAALVV	179	A0A2C4MAF9	A0A2C4MAF9_9BACI [tr]	Phosphate ABC transporter, permease protein PstA	306	Bacillus wiedmannii [1890302]	14-22
	FYAVAALVV	181	A0A2C4PW25	A0A2C4PW25_9BACI [tr]	Phosphate ABC transporter, permease protein PstA	306	Bacillus wiedmannii [1890302]	14-22
	FYAVAALVV	182	A0A2C5AUM7	A0A2C5AUM7_9BACI [tr]	Phosphate ABC transporter, permease protein PstA	306	Bacillus wiedmannii [1890302]	14-22
	FYAVAALVV	183	A0A2C5BKB0	A0A2C5BKB0_9BACI [tr]	Phosphate ABC transporter, permease protein PstA	306	Bacillus wiedmannii [1890302]	14-22
	FYAVAALVV	184	A0A2C5LGQ7	A0A2C5LGQ7_9BACI [tr]	Phosphate ABC transporter, permease protein PstA	306	Bacillus wiedmannii [1890302]	14-22
	FYAVAVLVV	2	A0A2C3NI94	A0A2C3NI94_9BACI [tr]	Phosphate ABC transporter, permease protein PstA	306	Bacillus wiedmannii [1890302]	14-22
	VIAVVAMVA	2	A0A157Q5N4	A0A157Q5N4_9BORD [tr]	D-methionine ABC transporter permease	222	Bordetella ansorpii [288768]	194-202
	LYAVAALAA	9	A0A193FD92	A0A193FD92_9BORD [tr]	Uncharacterized protein	220	Bordetella bronchialis [463025]	153-161
	WIVVAVLIA	1	A0A193FGT2	A0A193FGT2_9BORD [tr]	Uncharacterized protein	253	Bordetella bronchialis [463025]	16-24
	IMAVAALAA	5	A0A0H3LQM5	A0A0H3LQM5_BORBR [tr]	Putative exported protein	381	Bordetella bronchiseptica (strain ATCC BAA-588 / NCTC 13252 / RB50) (Alcaligenes bronchisepticus) [257310]	2017-06-14
	WIAVAVLAA	3	A0A0H3LI29	A0A0H3LI29_BORBR [tr]	Putative lipoprotein	180	Bordetella bronchiseptica (strain ATCC BAA-588 / NCTC 13252 / RB50) (Alcaligenes bronchisepticus) [257310]	16-24
	IMAVAALAA	3	A0A0C6PCZ6	A0A0C6PCZ6_BORBO [tr]	Putative exported protein	381	Bordetella bronchiseptica 253 [568707]	2017-06-14
	WIAVAVLAA	2	A0A0C6P8U8	A0A0C6P8U8_BORBO [tr]	Putative lipoprotein	180	Bordetella bronchiseptica 253 [568707]	16-24
	IMAVAALAA	1	A0A063UDJ1	A0A063UDJ1_BORBO [tr]	Receptor family ligand-binding protein	381	Bordetella bronchiseptica OSU553 [1331242]	2017-06-14
	WIAVAVLAA	1	A0A063TQ55	A0A063TQ55_BORBO [tr]	Type VI secretion lipoprotein, VC_A0113 family	176	Bordetella bronchiseptica OSU553 [1331242]	2017-12-20
	VIAVAALWV	1	A0A193GEP5	A0A193GEP5_9BORD [tr]	Flagellar M-ring protein	560	Bordetella flabilis [463014]	476-484
	LMVVAVLVV	1	A0A193GGZ0	A0A193GGZ0_9BORD [tr]	Uncharacterized protein	251	Bordetella flabilis [463014]	16-24
	FYAVAALWV	1	A0A261S9R9	A0A261S9R9_9BORD [tr]	Peptidase	619	Bordetella genomosp. 1 [1395607]	584-592
	LMAVVALAA	24	A0A261RYF6	A0A261RYF6_9BORD [tr]	Flp pilus assembly protein CpaB	309	Bordetella genomosp. 10 [1416804]	2017-11-19
	WIVVAVLIA	5	A0A261UDU9	A0A261UDU9_9BORD [tr]	Uncharacterized protein	251	Bordetella genomosp. 11 [1416808]	16-24
	YLVAFFVLA	1	A0A1W6Z8Q4	A0A1W6Z8Q4_9BORD [tr]	Uncharacterized protein	419	Bordetella genomosp. 13 [463040]	400-408
	LIVLVVLVA	10	A0A1W6Z7Q5	A0A1W6Z7Q5_9BORD [tr]	Uncharacterized protein	89	Bordetella genomosp. 13 [463040]	2017-09-17
	IIVVVALAA	41	A0A261VPI5	A0A261VPI5_9BORD [tr]	ABC transporter permease	257	Bordetella genomosp. 2 [1983456]	127-135
	VIVVAALVA	16	A0A261UB11	A0A261UB11_9BORD [tr]	Stress protection protein MarC	234	Bordetella genomosp. 4 [463044]	171-179
	IIVVVALAA	40	A0A261RCX3	A0A261RCX3_9BORD [tr]	ABC transporter permease	257	Bordetella genomosp. 7 [1416805]	127-135
	VMVVAALVA	6	A0A1W6YG48	A0A1W6YG48_9BORD [tr]	MFS transporter	406	Bordetella genomosp. 8 [1416806]	273-281
	VMVVAALVA	8	A0A261RMM2	A0A261RMM2_9BORD [tr]	MFS transporter	395	Bordetella genomosp. 9 [1416803]	262-270
	WIVVAVLIA	4	A0A1W6Z1L9	A0A1W6Z1L9_9BORD [tr]	Uncharacterized protein	280	Bordetella genomosp. 9 [1416803]	47-55
	WIAVAVLAA	13	Q7W1G2	Q7W1G2_BORPA [tr]	Putative lipoprotein	180	Bordetella parapertussis (strain 12822 / ATCC BAA-587 / NCTC 13253) [257311]	16-24
	IMAVAALAA	17	K0MN19	K0MN19_BORPB [tr]	Putative exported protein	381	Bordetella parapertussis (strain Bpp5) [1208660]	2017-06-14
	WIAVAVLAA	11	K0MAN2	K0MAN2_BORPB [tr]	Putative lipoprotein	180	Bordetella parapertussis (strain Bpp5) [1208660]	16-24
	IMAVAALAA	7	A0A0T7CJL8	A0A0T7CJL8_BORP1 [tr]	Putative exported protein	381	Bordetella pertussis (strain ATCC 9797 / DSM 5571 / NCTC 10739 / 18323) [568706]	2017-06-14
	IMAVAALAA	18	Q7VT40	Q7VT40_BORPE [tr]	Putative exported protein	381	Bordetella pertussis (strain Tohama I / ATCC BAA-589 / NCTC 13251) [257313]	2017-06-14
	IMAVAALAA	8	A0A0T7R203	A0A0T7R203_BORPT [tr]	Amino acid ABC transporter substrate-binding protein	386	Bordetella pertussis [520]	2017-06-14
	IMAVAALAA	10	A0A131I3Q4	A0A131I3Q4_BORPT [tr]	ABC transporter substrate-binding protein	381	Bordetella pertussis [520]	2017-06-14
	IMAVAALAA	11	A0A171K3F1	A0A171K3F1_BORPT [tr]	Receptor family ligand-binding protein	381	Bordetella pertussis 2356847 [1331248]	2017-06-14
	IMAVAALAA	2	A0A0A0XLB0	A0A0A0XLB0_BORPT [tr]	Uncharacterized protein	381	Bordetella pertussis B1920 [743278]	2017-06-14
	IMAVAALAA	6	A0A0N2IMY0	A0A0N2IMY0_BORPT [tr]	Receptor family ligand-binding protein	381	Bordetella pertussis H921 [1331266]	2017-06-14
	IIVVVALAA	43	A9IP30	A9IP30_BORPD [tr]	Probable inner membrane component of binding-protein-dependent transport system	257	Bordetella petrii (strain ATCC BAA-461 / DSM 12804 / CCUG 43448) [340100]	127-135
	LIAVAAMAA	1	A0A0J6BYN6	A0A0J6BYN6_9BORD [tr]	ABC transporter permease	320	Bordetella pseudohinzii [1331258]	2017-07-15
	VYAVAVLAA	2	A0A1B2QZ47	A0A1B2QZ47_9BORD [tr]	Uncharacterized protein	249	Bordetella sp. H567 [1697043]	187-195
	WIVVAVLIA	2	A0A1B2R0Z6	A0A1B2R0Z6_9BORD [tr]	Uncharacterized protein	251	Bordetella sp. H567 [1697043]	16-24
	LSVLVSLVA	4	A0A1E3Z1S1	A0A1E3Z1S1_9BORD [tr]	Fatty-acid--CoA ligase	547	Bordetella sp. SCN 67-23 [1660091]	242-250
	IIVVVALAA	21	A0A157R3I1	A0A157R3I1_9BORD [tr]	ABC transporter permease	257	Bordetella trematum [123899]	127-135
	VIVVAVLAV	63	Q2YKT5	Q2YKT5_BRUA2 [tr]	FecCD transport family	320	Brucella abortus (strain 2308) [359391]	2017-08-16
	VIVVAVLAV	6	A0A0F6AUL3	A0A0F6AUL3_BRUA1 [tr]	FecCD transport family	320	Brucella abortus (strain S19) [430066]	2017-08-16
	VIVVAVLAV	64	Q578G5	Q578G5_BRUAB [tr]	Iron compound ABC transporter, permease protein	320	Brucella abortus biovar 1 (strain 9-941) [262698]	2017-08-16
	VIVVAVLAV	58	D7H6Z1	D7H6Z1_BRUAO [tr]	Iron complex transport system permease	320	Brucella abortus bv. 5 str. B3196 [520453]	2017-08-16
	VIVVAVLAV	12	A0A0M1WHU7	A0A0M1WHU7_BRUAO [tr]	FecCD transporter	320	Brucella abortus NCTC 8038 [575591]	2017-08-16
	VIVVAVLAV	50	C4IVG4	C4IVG4_BRUAO [tr]	Iron compound ABC transporter, permease protein	320	Brucella abortus str. 2308 A [641140]	2017-08-16
	VIVVAVLAV	45	A9MBV9	A9MBV9_BRUC2 [tr]	Transport system permease protein	320	Brucella canis (strain ATCC 23365 / NCTC 10854) [483179]	2017-08-16
	VIVVAVLAV	41	A0A292DS91	A0A292DS91_BRUCA [tr]	Iron ABC transporter permease	320	Brucella canis [36855]	2017-08-16
	VIVVAVLAV	48	C0GBK2	C0GBK2_9RHIZ [tr]	Iron compound ABC transporter, permease protein	320	Brucella ceti str. Cudo [595497]	2017-08-16
	VIVVAVLAV	36	A0A1Z1ZR34	A0A1Z1ZR34_BRUML [tr]	Iron ABC transporter permease	320	Brucella melitensis [29459]	2017-08-16
	VIVVAVLAV	49	C0RLI6	C0RLI6_BRUMB [tr]	Transport system permease protein	320	Brucella melitensis biotype 2 (strain ATCC 23457) [546272]	2017-08-16
	VIVVAVLAV	52	C7LIF6	C7LIF6_BRUMC [tr]	Iron compound ABC transporter, permease protein	320	Brucella microti (strain CCM 4915) [568815]	2017-08-16
	VIVVAVLAV	53	C9V5H1	C9V5H1_BRUNE [tr]	Transport system permease	320	Brucella neotomae 5K33 [520456]	2017-08-16
	VIVVAVLAV	7	A0A0H3AUK8	A0A0H3AUK8_BRUO2 [tr]	Iron compound ABC transporter, permease protein	320	Brucella ovis (strain ATCC 25840 / 63/290 / NCTC 10512) [444178]	2017-08-16
	VIVVAVLAV	62	N8N378	N8N378_BRUOV [tr]	Uncharacterized protein	320	Brucella ovis IntaBari-2002-82-58 [1293916]	2017-08-16
	VIVVAVLAV	5	A0A0E1WYG1	A0A0E1WYG1_9RHIZ [tr]	Transport system permease	320	Brucella pinnipedialis M292/94/1 [520462]	2017-08-16
	VIVVAVLAV	32	A0A1P8S979	A0A1P8S979_9RHIZ [tr]	Iron ABC transporter permease	320	Brucella sp. 09RB8910 [1844051]	2017-08-16
	VIVVAVLAV	29	A0A1M4LG81	A0A1M4LG81_9RHIZ [tr]	Transport system permease	320	Brucella sp. 10RB9215 [1149953]	2017-08-16
	VIVVAVLAV	25	A0A1G4EZ26	A0A1G4EZ26_9RHIZ [tr]	Transport system permease	320	Brucella sp. 141012304 [1885919]	2017-08-16
	VIVVAVLAV	56	D1D125	D1D125_9RHIZ [tr]	Transport system permease	320	Brucella sp. 83/13 [520449]	2017-08-16
	VIVVAVLAV	55	D0REK7	D0REK7_9RHIZ [tr]	FecCD transporter	320	Brucella sp. F5/99 [437701]	2017-08-16
	VIVVAVLAV	57	D6LRT5	D6LRT5_9RHIZ [tr]	Iron complex transport system permease	320	Brucella sp. NVSL 07-0026 [520448]	2017-08-16
	VIVVAVLAV	46	A9WYX3	A9WYX3_BRUSI [tr]	Uncharacterized protein	320	Brucella suis (strain ATCC 23445 / NCTC 10510) [470137]	2017-08-16
	VIVVAVLAV	8	A0A0H3G6S5	A0A0H3G6S5_BRUSU [tr]	Iron compound ABC transporter, permease protein	320	Brucella suis biovar 1 (strain 1330) [204722]	2017-08-16
	VIVVAVLAV	54	D0P702	D0P702_BRUSS [tr]	Transport system permease	320	Brucella suis bv. 5 str. 513 [520489]	2017-08-16
	VIVVAVLAV	18	A0A0U5IFA4	A0A0U5IFA4_9RHIZ [tr]	Transport system permease	320	Brucella vulpis [981386]	2017-08-16
	IIAVAAMWA	1	A0A0S4RJD8	A0A0S4RJD8_CAMFE [tr]	Uncharacterized protein	70	Campylobacter fetus subsp. fetus [32019]	52-60
	IIGSSNIIL	2	A7HZV1	NUOD_CAMHC [sp]	NADH-quinone oxidoreductase subunit D	408	Campylobacter hominis (strain ATCC BAA-381 / LMG 19568 / NCTC 13146 / CH001A) [360107]	395-403
	IIAVAAMWA	2	A0A172SXD5	A0A172SXD5_CAMHY [tr]	Putative membrane protein	70	Campylobacter hyointestinalis subsp. lawsonii [91353]	52-60
	LIVLIVLVA	18	A7H1N0	A7H1N0_CAMJD [tr]	Uncharacterized protein	312	Campylobacter jejuni subsp. doylei (strain ATCC BAA-1458 / RM4099 / 269.97) [360109]	100-108
	FIAVVVLIV	26	A0A1T2X831	A0A1T2X831_9PROT [tr]	BAX inhibitor (BI)-1 like protein (UPF0005 domain)	233	Campylobacter pinnipediorum subsp. pinnipediorum [1660067]	152-160
	VIAVVVMIV	8	M5IJR8	M5IJR8_9PROT [tr]	D-glycerate transporter (Predicted)	475	Campylobacter showae CSUNSWCD [1244083]	2017-11-19
	VIAVVVMIV	7	C6RE32	C6RE32_9PROT [tr]	GntP family permease	456	Campylobacter showae RM3277 [553219]	2017-11-19
	VIVVVALIA	18	J5KQI4	J5KQI4_9PROT [tr]	Uncharacterized protein	187	Campylobacter sp. FOBRC14 [936554]	43-51
	IMAVAVLIV	2	A0A1X9SS11	A0A1X9SS11_9PROT [tr]	Putative membrane protein	144	Campylobacter sp. NCTC 13003 [1660064]	2017-08-16
	IMAVAVLIV	3	A0A1X9T1I3	A0A1X9T1I3_9PROT [tr]	Putative membrane protein	144	Campylobacter sp. RM8964 [1660074]	2017-08-16
	VIVSSGAIA	289	A0A1D8PU95	A0A1D8PU95_CANAL [tr]	Glutamate 5-kinase	423	Candida albicans (strain SC5314 / ATCC MYA-2876) (Yeast) [237561]	47-55
	VIVSSGAIA	523	C4YN75	C4YN75_CANAW [tr]	Glutamate 5-kinase	423	Candida albicans (strain WO-1) (Yeast) [294748]	47-55
	VIVSSGAIA	520	B9WN54	B9WN54_CANDC [tr]	Glutamate 5-kinase, putative	420	Candida dubliniensis (strain CD36 / ATCC MYA-646 / CBS 7987 / NCPF 3949 / NRRL Y-17841) (Yeast) [573826]	47-55
	VIVSSGAIA	564	M3K385	M3K385_CANMX [tr]	Alpha-glucosidase	1756	Candida maltosa (strain Xu316) (Yeast) [1245528]	576-584
	IIVSSGAIA	155	H8X5W4	H8X5W4_CANO9 [tr]	Pro1 gamma-glutamyl kinase	421	Candida orthopsilosis (strain 90-125) (Yeast) [1136231]	52-60
	IIVSSGAIA	153	G8BEI9	G8BEI9_CANPC [tr]	Uncharacterized protein	419	Candida parapsilosis (strain CDC 317 / ATCC MYA-4646) (Yeast) (Monilia parapsilosis) [578454]	50-58
	VIVSSGAIA	524	C5MI94	C5MI94_CANTT [tr]	Glutamate 5-kinase	425	Candida tropicalis (strain ATCC MYA-3404 / T1) (Yeast) [294747]	47-55
	IISGSGIIA	3	A0A140STX4	A0A140STX4_CITAM [tr]	Uncharacterized protein (Fragment)	656	Citrobacter amalonaticus [35703]	34-42
	YMVVAVLVV	1	A0A241QAI9	A0A241QAI9_CITFR [tr]	Disulfide bond formation protein B	176	Citrobacter freundii [546]	153-161
	IISGSGIIA	4	A0A212HNM9	A0A212HNM9_9ENTR [tr]	Outer membrane autotransporter	980	Citrobacter sp [1896336]	34-42
	IISGSGIIA	5	A0A212HVD0	A0A212HVD0_9ENTR [tr]	Outer membrane autotransporter	980	Citrobacter sp. 86 [2013114]	34-42
	IISGSGIIA	1	A0A064CW89	A0A064CW89_9ENTR [tr]	Uncharacterized protein	730	Citrobacter sp. MGH 55 [1439319]	34-42
	LSYLIVSYW	1	A0A0G3W8V5	A0A0G3W8V5_9CLOT [tr]	D-alanyl-D-alanine carboxypeptidase	262	Clostridium aceticum [84022]	105-113
	LSVLVTSYK	3	U5RYF3	U5RYF3_9CLOT [tr]	Uncharacterized protein	172	Clostridium autoethanogenum DSM 10061 [1341692]	48-56
	LIAVAAMVV	6	A8S5R0	A8S5R0_CLOBW [tr]	Uncharacterized protein	439	Clostridium bolteae (strain ATCC BAA-613 / WAL 16351) [411902]	259-267
	WIVVVALVA	1	W6SJ76	W6SJ76_9CLOT [tr]	Putative ABC transporter	745	Clostridium bornimense [1216932]	324-332
	FIAVVALAV	10	B1KU40	B1KU40_CLOBM [tr]	Cation-transporting ATPase PacL	878	Clostridium botulinum (strain Loch Maree / Type A3) [498214]	275-283
	IIAVVALVV	7	A0A0A6PY63	A0A0A6PY63_CLOBU [tr]	Signal peptidase I	180	Clostridium butyricum [1492]	26-34
	IIAVVALVV	11	A0A0N8VXR1	A0A0N8VXR1_CLOBU [tr]	Signal peptidase I	180	Clostridium butyricum [1492]	26-34
	IIAVVALVV	52	R0AFI5	R0AFI5_CLOBU [tr]	Signal peptidase I	188	Clostridium butyricum 60E.3 [997898]	34-42
	IIAVVALVV	57	W1UB44	W1UB44_CLOBU [tr]	Signal peptidase I	188	Clostridium butyricum DORA_1 [1403941]	34-42
	IIAVVALVV	39	C4ID33	C4ID33_CLOBU [tr]	Signal peptidase I	188	Clostridium butyricum E4 str. BoNT E BL5262 [632245]	34-42
	VIVVVALIA	13	C6Q2R2	C6Q2R2_9CLOT [tr]	Uncharacterized protein (Fragment)	516	Clostridium carboxidivorans P7 [536227]	256-264
	WIAVAVLAA	8	A0A1V4IC60	A0A1V4IC60_9CLOT [tr]	PTS system beta-glucoside-specific EIIBCA component	605	Clostridium chromiireducens [225345]	279-287
	LSVLVTSYK	1	A0A166T963	A0A166T963_9CLOT [tr]	Uncharacterized protein	172	Clostridium coskatii [1705578]	48-56
	LIVLISLYA	1	A0A174G7X0	A0A174G7X0_9CLOT [tr]	Uncharacterized protein	144	Clostridium disporicum [84024]	21-29
	LIILIVLVA	10	A0A1D9FPI9	A0A1D9FPI9_9CLOT [tr]	Ribonuclease Y	513	Clostridium formicaceticum [1497]	2017-05-13
	VIVVAALAV	1	A0A0L6Z6M5	A0A0L6Z6M5_9CLOT [tr]	Uncharacterized protein	234	Clostridium homopropionicum DSM 5847 [1121318]	67-75
	LIVVVVLVV	16	A0A1V4SDE1	A0A1V4SDE1_CLOHU [tr]	Uncharacterized protein	171	Clostridium hungatei [48256]	138-146
	IYVVVALIV	1	A0A099I5J2	A0A099I5J2_CLOIN [tr]	Uracil permease	444	Clostridium innocuum [1522]	127-135
	IIAVVVLAV	2	A0A096B6C0	A0A096B6C0_9FIRM [tr]	Uncharacterized protein	311	Clostridium orbiscindens 1_3_50AFAA [742738]	2017-05-13
	LIVVAVLAV	2	A0A096BDY5	A0A096BDY5_9FIRM [tr]	Uncharacterized protein	150	Clostridium orbiscindens 1_3_50AFAA [742738]	2017-10-18
	IYAVAVLVV	3	A0A1D9N7B2	A0A1D9N7B2_CLOPA [tr]	ATPase P	800	Clostridium pasteurianum [1501]	400-408
	IYAVAVLVV	1	A0A0H3J8A4	A0A0H3J8A4_CLOPA [tr]	Copper-exporting P-type ATPase A	800	Clostridium pasteurianum DSM 525 = ATCC 6013 [1262449]	400-408
	LIYLVVLVK	1	A0A1M6KCX7	A0A1M6KCX7_9CLOT [tr]	Exfoliative toxin A/B	312	Clostridium proteolyticum DSM 3090 [1121331]	223-231
	VIVLIVLVW	11	D9R8S7	D9R8S7_CLOSW [tr]	Inner-membrane translocator	310	Clostridium saccharolyticum (strain ATCC 35040 / DSM 2544 / NRCC 2533 / WM1) [610130]	157-165
	VIVVIVLVA	13	M1M892	M1M892_9CLOT [tr]	Dipeptide transport system permease protein DppC	294	Clostridium saccharoperbutylacetonicum N1-4(HMT) [931276]	38-46
	VIVVVALIA	1	A0A0E3K2Y4	A0A0E3K2Y4_CLOSL [tr]	UPF0182 protein CSCA_4114	904	Clostridium scatologenes [1548]	256-264
	VIAVAALIA	15	A0A1Q6LCC0	A0A1Q6LCC0_9CLOT [tr]	Uncharacterized protein	997	Clostridium sp. 27_14 [1896979]	682-690
	VIYVVVLIV	1	A0A1Q6LXA1	A0A1Q6LXA1_9CLOT [tr]	Sporulation integral membrane protein YtvI	378	Clostridium sp. 44_14 [1896984]	295-303
	IIVSSAAIL	3	G5F9A3	G5F9A3_9CLOT [tr]	Uncharacterized protein	234	Clostridium sp. 7_3_54FAA [665940]	44-52
	LIILVVLYA	1	N1ZTY5	N1ZTY5_9CLOT [tr]	Uncharacterized protein	533	Clostridium sp. ASF502 [97139]	60-68
	IIAVVVLAV	34	U2C9A8	U2C9A8_9CLOT [tr]	Putative ferredoxin	311	Clostridium sp. ATCC BAA-442 [649724]	2017-05-13
	LIVVAVLAV	37	U2BZY2	U2BZY2_9CLOT [tr]	Uncharacterized protein (Fragment)	208	Clostridium sp. ATCC BAA-442 [649724]	68-76
	LIVLVTLYK	1	T0MWD0	T0MWD0_9CLOT [tr]	Uncharacterized protein	222	Clostridium sp. BL8 [1354301]	20-28
	VIVVVVMAV	1	A0A0G9LEB3	A0A0G9LEB3_9CLOT [tr]	Uncharacterized protein	691	Clostridium sp. C8 [1667357]	13-21
	VFVFFFVLY	1	R5A780	R5A780_9CLOT [tr]	Uncharacterized protein	259	Clostridium sp. CAG:1013 [1262769]	19-27
	VSIVVVLYA	1	R5SRT4	R5SRT4_9CLOT [tr]	Uncharacterized protein	90	Clostridium sp. CAG:1219 [1262772]	18-26
	FYAVAALIV	3	R5B7L6	R5B7L6_9CLOT [tr]	Ferrous iron transport protein B	895	Clostridium sp. CAG:226 [1262781]	853-861
	IMSGSAIWA	1	R6CQU3	R6CQU3_9CLOT [tr]	Uncharacterized protein	173	Clostridium sp. CAG:242 [1262783]	73-81
	LIAVAVLVA	47	R6BJA4	R6BJA4_9CLOT [tr]	Uncharacterized protein	182	Clostridium sp. CAG:245 [1262784]	168-176
	LIVVVAMIV	3	R6BDJ9	R6BDJ9_9CLOT [tr]	Sortase	198	Clostridium sp. CAG:245 [1262784]	16-24
	LIAVAVLVA	22	A0A1Q6M470	A0A1Q6M470_9CLOT [tr]	Uncharacterized protein	182	Clostridium sp. CAG:245_30_32 [1896986]	168-176
	LIVVVAMIV	2	A0A1Q6M427	A0A1Q6M427_9CLOT [tr]	Uncharacterized protein	195	Clostridium sp. CAG:245_30_32 [1896986]	16-24
	VIYVVVLIV	2	R7JXC0	R7JXC0_9CLOT [tr]	Sporulation integral membrane protein YtvI	378	Clostridium sp. CAG:277 [1262790]	295-303
	VIAVVVLAV	40	R6ZNI4	R6ZNI4_9CLOT [tr]	Uncharacterized protein	159	Clostridium sp. CAG:299 [1262792]	13-21
	IMAVVVLVV	3	R6ZGP7	R6ZGP7_9CLOT [tr]	Predicted permease	409	Clostridium sp. CAG:299 [1262792]	95-103
	LIVLISLYA	3	R6M080	R6M080_9CLOT [tr]	Uncharacterized protein	175	Clostridium sp. CAG:302 [1262793]	2017-12-20
	IIAVVVLIV	22	R6QM61	R6QM61_9CLOT [tr]	Predicted membrane-bound metal-dependent hydrolase (DUF457)	204	Clostridium sp. CAG:352 [1262798]	56-64
	IIVVVAMVA	3	R7A1C4	R7A1C4_9CLOT [tr]	Uncharacterized protein	36	Clostridium sp. CAG:43 [1262805]	19-27
	LMYLVSLVA	3	R7B9K5	R7B9K5_9CLOT [tr]	Uncharacterized protein	635	Clostridium sp. CAG:505 [1262814]	609-617
	VIVVAALAV	22	R6Q5D9	R6Q5D9_9CLOT [tr]	Uncharacterized protein	168	Clostridium sp. CAG:508 [1262815]	2017-11-19
	IMAVAALIV	4	R5K9R9	R5K9R9_9CLOT [tr]	Uncharacterized protein	46	Clostridium sp. CAG:632 [1262830]	2017-09-17
	YMVVVTLVW	1	R5IX93	R5IX93_9CLOT [tr]	ATPase/histidine kinase/DNA gyrase B/HSP90 domain protein	726	Clostridium sp. CAG:7 [1262832]	292-300
	VIIVISLYA	2	R5DKZ2	R5DKZ2_9CLOT [tr]	Polysaccharide biosynthesis protein	485	Clostridium sp. CAG:715 [1262834]	316-324
	LMYLVVLVA	7	R6VTI5	R6VTI5_9CLOT [tr]	ABC transporter related protein	586	Clostridium sp. CAG:91 [1262845]	263-271
	IYAVVAMIV	1	A0A1I7HCQ2	A0A1I7HCQ2_9CLOT [tr]	Predicted PurR-regulated permease PerM	390	Clostridium sp. DSM 8431 [1761781]	316-324
	IYVVVALIV	5	E4LQ30	E4LQ30_9CLOT [tr]	Putative permease	444	Clostridium sp. HGF2 [908340]	127-135
	IIAVVALVV	17	A0A1F1L6Y5	A0A1F1L6Y5_9CLOT [tr]	Signal peptidase I	188	Clostridium sp. HMSC19A10 [1581148]	34-42
	IIAVVALVV	8	A0A0F4VVI1	A0A0F4VVI1_9CLOT [tr]	Signal peptidase I	188	Clostridium sp. IBUN125C [1523154]	34-42
	IIAVVALVV	10	A0A0F4WVI2	A0A0F4WVI2_9CLOT [tr]	Signal peptidase I	188	Clostridium sp. IBUN13A [1523156]	34-42
	IIAVVALVV	9	A0A0F4W270	A0A0F4W270_9CLOT [tr]	Signal peptidase I	188	Clostridium sp. IBUN22A [1523155]	34-42
	IIVVVALIV	4	K6UB39	K6UB39_9CLOT [tr]	Uncharacterized protein	188	Clostridium sp. Maddingley MBC34-26 [1196322]	2017-09-17
	VIVVISLVA	3	L7VJN3	L7VJN3_CLOSH [tr]	Uncharacterized protein	118	Clostridium stercorarium subsp. stercorarium (strain ATCC 35414 / DSM 8532 / NCIMB 11754) [1121335]	33-41
	WMAVAALAV	5	A0A2A4AM61	A0A2A4AM61_9CORY [tr]	Uncharacterized protein	604	Corynebacterium accolens [38284]	344-352
	FIVVAVLVA	2	A0A1N6N298	A0A1N6N298_9CORY [tr]	Polyisoprenoid-binding protein YceI	236	Corynebacterium afermentans [38286]	22-30
	LIVVAVLVA	45	D5NVH8	D5NVH8_CORAM [tr]	CvpA family protein	397	Corynebacterium ammoniagenes DSM 20306 [649754]	2017-10-18
	IYVVAALIA	1	D5NXP2	D5NXP2_CORAM [tr]	CytoChrome c oxidase Caa3 assembly factor	688	Corynebacterium ammoniagenes DSM 20306 [649754]	26-34
	WMAVAVLVA	2	M1TMX6	M1TMX6_9CORY [tr]	Uncharacterized protein	481	Corynebacterium callunae DSM 20147 [1121353]	449-457
	LIVVAVLVA	4	A0A0F6QV60	A0A0F6QV60_9CORY [tr]	Serine protease	397	Corynebacterium camporealensis [161896]	2017-09-17
	IIYVAVMVA	1	A0A0F6QY92	A0A0F6QY92_9CORY [tr]	ABC transporter/ABC transporter transmembrane region	476	Corynebacterium camporealensis [161896]	149-157
	IIVVAVLWA	4	R0HTR4	R0HTR4_CORCT [tr]	Permease of the major facilitator superfamily protein	368	Corynebacterium crenatum MT [1310164]	279-287
	VIILVSLVA	14	R0J8B6	R0J8B6_CORCT [tr]	Uncharacterized protein	1114	Corynebacterium crenatum MT [1310164]	926-934
	VIVVVALVA	6	A0A172QXV5	A0A172QXV5_9CORY [tr]	Uncharacterized protein	965	Corynebacterium crudilactis [1652495]	41-49
	WMAVAVLVA	1	A0A172QQQ0	A0A172QQQ0_9CORY [tr]	Uncharacterized protein	488	Corynebacterium crudilactis [1652495]	450-458
	VIVLVSLVA	1	A0A172QWU6	A0A172QWU6_9CORY [tr]	Murein biosynthesis protein MurJ	1106	Corynebacterium crudilactis [1652495]	919-927
	IMYVVAMAV	1	A0A1H9P2J6	A0A1H9P2J6_9CORY [tr]	Uncharacterized protein	81	Corynebacterium cystitidis DSM 20524 [1121357]	22-30
	LIVVVALVA	10	A0A1H9W0D5	A0A1H9W0D5_9CORY [tr]	Probable membrane transporter protein	260	Corynebacterium cystitidis DSM 20524 [1121357]	246-254
	VIILVSLVA	3	A0A0M5IPT7	A0A0M5IPT7_9CORY [tr]	Virulence factor	1103	Corynebacterium deserti GIMN1.010 [931089]	915-923
	VIVLIVLVW	12	H2GXR0	H2GXR0_CORD7 [tr]	Uncharacterized protein	405	Corynebacterium diphtheriae (strain ATCC 27012 / C7 (beta)) [698963]	33-41
	LYAVAALAV	10	Q6NEC5	Q6NEC5_CORDI [tr]	Putative integral membrane protein	190	Corynebacterium diphtheriae (strain ATCC 700971 / NCTC 13129 / Biotype gravis) [257309]	118-126
	VIVLIVLVW	13	Q6NIB2	Q6NIB2_CORDI [tr]	Putative membrane protein	378	Corynebacterium diphtheriae (strain ATCC 700971 / NCTC 13129 / Biotype gravis) [257309]	2017-06-14
	LYAVAALAV	4	A0A1X4L835	A0A1X4L835_CORDP [tr]	Uncharacterized protein	190	Corynebacterium diphtheriae [1717]	118-126
	LYAVAALAV	6	A0A246CHF1	A0A246CHF1_CORDP [tr]	Uncharacterized protein	151	Corynebacterium diphtheriae [1717]	79-87
	LYAVAALAV	7	A0A2C8DCD6	A0A2C8DCD6_CORDP [tr]	Uncharacterized protein	151	Corynebacterium diphtheriae [1717]	79-87
	VIVLIVLVW	4	A0A1Q8PZA3	A0A1Q8PZA3_CORDP [tr]	Uncharacterized protein	378	Corynebacterium diphtheriae [1717]	2017-06-14
	VIVLIVLVW	6	A0A1X4MGH9	A0A1X4MGH9_CORDP [tr]	Uncharacterized protein	405	Corynebacterium diphtheriae [1717]	33-41
	LYAVAALAV	5	A0A246CAJ6	A0A246CAJ6_CORDP [tr]	Uncharacterized protein	151	Corynebacterium diphtheriae bv. belfanti [2014537]	79-87
	VIVLIVLVW	8	A0A218Y8L9	A0A218Y8L9_CORDP [tr]	Uncharacterized protein	378	Corynebacterium diphtheriae bv. gravis [1720349]	2017-06-14
	VIVLIVLVW	9	A0A218YEI9	A0A218YEI9_CORDP [tr]	Uncharacterized protein	378	Corynebacterium diphtheriae bv. gravis [1720349]	2017-06-14
	IMVVVVLAV	3	L1MEY8	L1MEY8_9CORY [tr]	Uncharacterized protein	730	Corynebacterium durum F0235 [1035195]	604-612
	VIAVAALIV	12	L1MBA7	L1MBA7_9CORY [tr]	Uncharacterized protein	329	Corynebacterium durum F0235 [1035195]	49-57
	IIVSSGSIA	9	L1MEG0	L1MEG0_9CORY [tr]	Glutamate 5-kinase	381	Corynebacterium durum F0235 [1035195]	67-75
	FMVVAALAA	10	Q8FRZ2	Q8FRZ2_COREF [tr]	Uncharacterized protein	127	Corynebacterium efficiens (strain DSM 44549 / YS-314 / AJ 12310 / JCM 11189 / NBRC 100395) [196164]	59-67
	LIAVVVLAV	33	Q8FU93	Q8FU93_COREF [tr]	Uncharacterized protein	512	Corynebacterium efficiens (strain DSM 44549 / YS-314 / AJ 12310 / JCM 11189 / NBRC 100395) [196164]	282-290
	IIVVVVMAV	2	Q8FT59	Q8FT59_COREF [tr]	Uncharacterized protein	196	Corynebacterium efficiens (strain DSM 44549 / YS-314 / AJ 12310 / JCM 11189 / NBRC 100395) [196164]	67-75
	IIAVAALAV	7	A0A1Q2HVV1	A0A1Q2HVV1_9CORY [tr]	Uncharacterized protein precursor	226	Corynebacterium glaucum [187491]	48-56
	FIVVAVLVA	3	A0A1Q2HWL5	A0A1Q2HWL5_9CORY [tr]	YceI-like domain protein	236	Corynebacterium glaucum [187491]	22-30
	LIVVVVLVV	12	A0A1Q2HV74	A0A1Q2HV74_9CORY [tr]	Uncharacterized protein	52	Corynebacterium glaucum [187491]	29-37
	VIYVVALAA	1	A0A1W1URD5	A0A1W1URD5_9CORY [tr]	Cytochrome c-type biogenesis protein CcsB	305	Corynebacterium glucuronolyticum [39791]	20-28
	VIYVVALAA	3	C2GGD4	C2GGD4_9CORY [tr]	Cytochrome c-type biogenesis protein CcsB	305	Corynebacterium glucuronolyticum ATCC 51866 [548478]	20-28
	IIVVAVLWA	1	A0A0U4WXV2	A0A0U4WXV2_CORGT [tr]	MFS transporter permease	373	Corynebacterium glutamicum (Brevibacterium saccharolyticum) [1718]	284-292
	IIVVAVLWA	2	A0A1R4FVE2	A0A1R4FVE2_CORGT [tr]	Permease of the major facilitator superfamily	373	Corynebacterium glutamicum (Brevibacterium saccharolyticum) [1718]	284-292
	LIAVAALAA	52	A0A1Q3DUG3	A0A1Q3DUG3_CORGT [tr]	Integral membrane protein	216	Corynebacterium glutamicum (Brevibacterium saccharolyticum) [1718]	2017-07-15
	IIVVAVMVA	1	A0A160PSH9	A0A160PSH9_CORGT [tr]	Competence protein ComE-like protein	554	Corynebacterium glutamicum (Brevibacterium saccharolyticum) [1718]	32-40
	VIILVSLVA	4	A0A0U4XCQ5	A0A0U4XCQ5_CORGT [tr]	Murein biosynthesis protein MurJ	1112	Corynebacterium glutamicum (Brevibacterium saccharolyticum) [1718]	924-932
	VIILVSLVA	5	A0A160PSY8	A0A160PSY8_CORGT [tr]	Virulence factor	1111	Corynebacterium glutamicum (Brevibacterium saccharolyticum) [1718]	924-932
	VIILVSLVA	6	A0A1B4WQD8	A0A1B4WQD8_CORGT [tr]	Probable peptidoglycan biosynthesis protein MviN	1114	Corynebacterium glutamicum (Brevibacterium saccharolyticum) [1718]	926-934
	VIILVSLVA	7	A0A1Q3DUB4	A0A1Q3DUB4_CORGT [tr]	Virulence factor	1114	Corynebacterium glutamicum (Brevibacterium saccharolyticum) [1718]	926-934
	VIILVSLVA	8	A0A1Q6BMR7	A0A1Q6BMR7_CORGT [tr]	Murein biosynthesis protein MurJ	1114	Corynebacterium glutamicum (Brevibacterium saccharolyticum) [1718]	926-934
	VIILVSLVA	9	A0A1Q6BVH9	A0A1Q6BVH9_CORGT [tr]	Murein biosynthesis protein MurJ	1114	Corynebacterium glutamicum (Brevibacterium saccharolyticum) [1718]	926-934
	VIILVSLVA	10	A0A1R4GS45	A0A1R4GS45_CORGT [tr]	Proposed peptidoglycan lipid II flippase MurJ	1114	Corynebacterium glutamicum (Brevibacterium saccharolyticum) [1718]	926-934
	VIILVSLVA	11	A0A1Y0RZX9	A0A1Y0RZX9_CORGT [tr]	Virulence factor	1114	Corynebacterium glutamicum (Brevibacterium saccharolyticum) [1718]	926-934
	IIVVAVLWA	3	Q8NMX9	Q8NMX9_CORGL [tr]	Permeases of the major facilitator superfamily	373	Corynebacterium glutamicum (strain ATCC 13032 / DSM 20300 / JCM 1318 / LMG 3730 / NCIMB 10025) [196627]	284-292
	VIILVSLVA	13	Q8NL61	Q8NL61_CORGL [tr]	Uncharacterized membrane protein, putative virulence factor	1083	Corynebacterium glutamicum (strain ATCC 13032 / DSM 20300 / JCM 1318 / LMG 3730 / NCIMB 10025) [196627]	895-903
	VIILVSLVA	12	A4QID5	A4QID5_CORGB [tr]	Uncharacterized protein	1114	Corynebacterium glutamicum (strain R) [340322]	926-934
	LMAVVVLAA	7	X5DN08	X5DN08_9CORY [tr]	ABC-type dipeptide/oligopeptide/nickel transporter, permease subunit	316	Corynebacterium glyciniphilum AJ 3170 [1404245]	281-289
	LIVVAVLAA	27	X5ECB9	X5ECB9_9CORY [tr]	Putative secreted protein	268	Corynebacterium glyciniphilum AJ 3170 [1404245]	2017-06-14
	VIAVVALIV	37	X5DTF0	X5DTF0_9CORY [tr]	Amino-acid permease, putative lysine permease	470	Corynebacterium glyciniphilum AJ 3170 [1404245]	161-169
	LIVLVVLVA	18	X5DSA0	X5DSA0_9CORY [tr]	Uncharacterized protein	417	Corynebacterium glyciniphilum AJ 3170 [1404245]	2017-08-16
	WIAVVVLAV	5	M1P9D1	M1P9D1_9CORY [tr]	Sodium/hydrogen exchanger	415	Corynebacterium halotolerans YIM 70093 = DSM 44683 [1121362]	311-319
	WIAVVALVA	3	M1NU18	M1NU18_9CORY [tr]	Uncharacterized protein	273	Corynebacterium halotolerans YIM 70093 = DSM 44683 [1121362]	81-89
	FIVVVALVA	1	A0A076NKS4	A0A076NKS4_9CORY [tr]	Probable membrane transporter protein	264	Corynebacterium imitans [156978]	250-258
	VYAVAALWA	15	A0A243VHE5	A0A243VHE5_9CORY [tr]	Beta-carotene 15,15'-monooxygenase	323	Corynebacterium kefirresidentii [1979527]	93-101
	WYAVVALAV	1	A0A243VPN6	A0A243VPN6_9CORY [tr]	Phosphatidate cytidylyltransferase	273	Corynebacterium kefirresidentii [1979527]	26-34
	VIAVAVLVA	7	C4LLH4	C4LLH4_CORK4 [tr]	Putative membrane protein	277	Corynebacterium kroppenstedtii (strain DSM 44385 / JCM 11950 / CIP 105744 / CCUG 35717) [645127]	101-109
	FMVVAVLIV	1	C4LK72	C4LK72_CORK4 [tr]	Uncharacterized protein	26	Corynebacterium kroppenstedtii (strain DSM 44385 / JCM 11950 / CIP 105744 / CCUG 35717) [645127]	15-23
	IIAVVALIA	3	A0A0K2H3I4	A0A0K2H3I4_9CORY [tr]	Uncharacterized protein	87	Corynebacterium lactis RW2-5 [1408189]	66-74
	VLVFVAVLM	1	A0A0K2H0F6	A0A0K2H0F6_9CORY [tr]	Iron ABC transporter permease	347	Corynebacterium lactis RW2-5 [1408189]	255-263
	VMAVAALAA	9	C0XU17	C0XU17_CORLD [tr]	Phage tail tape measure protein, TP901 family (Fragment)	878	Corynebacterium lipophiloflavum (strain DSM 44291 / CCUG 37336) [525263]	706-714
	IIAVVVLVV	46	E0DFP3	E0DFP3_9CORY [tr]	Uncharacterized protein	510	Corynebacterium matruchotii ATCC 14266 [553207]	112-120
	IIAVVVLVV	44	C0E2E1	C0E2E1_9CORY [tr]	Uncharacterized protein	510	Corynebacterium matruchotii ATCC 33806 [566549]	112-120
	IIAVAALAA	22	A7IYB6	A7IYB6_9CAUD [tr]	Putative tail measure protein	2127	Corynebacterium phage P1201 [384848]	1110-1118	Pride
	VLVAVAVLY	2	A0A1L7D1Q0	A0A1L7D1Q0_9CORY [tr]	Uncharacterized protein	233	Corynebacterium phocae [161895]	49-57
	WYAVVALAV	4	E2S1S8	E2S1S8_9CORY [tr]	Phosphatidate cytidylyltransferase	300	Corynebacterium pseudogenitalium ATCC 33035 [525264]	53-61
	LIVVAVLIA	17	E2S5S2	E2S5S2_9CORY [tr]	Serine protease	398	Corynebacterium pseudogenitalium ATCC 33035 [525264]	2017-10-18
	VIVLIVLVW	10	D9Q9C7	D9Q9C7_CORP2 [tr]	Uncharacterized protein	387	Corynebacterium pseudotuberculosis (strain C231) [681645]	2017-06-14
	VIVLIVLVW	3	A0A1L6CZS5	A0A1L6CZS5_CORPS [tr]	Uncharacterized protein	387	Corynebacterium pseudotuberculosis [1719]	2017-06-14
	VIVLIVLVW	5	A0A1U9RTR2	A0A1U9RTR2_CORPS [tr]	Uncharacterized protein	387	Corynebacterium pseudotuberculosis [1719]	2017-06-14
	LIAVAALAV	53	S2ZYP1	S2ZYP1_9CORY [tr]	Uncharacterized protein	404	Corynebacterium pyruviciproducens ATCC BAA-1742 [1125779]	13-21
	LIAVVVLIV	12	A0A2A9DLS8	A0A2A9DLS8_9CORY [tr]	Arabinosyltransferase C	1038	Corynebacterium renale [1724]	610-618
	WMAVAALAV	2	A0A127NUQ5	A0A127NUQ5_9CORY [tr]	Uncharacterized protein	604	Corynebacterium simulans [146827]	344-352
	WMAVAALAV	3	A0A139RQI0	A0A139RQI0_9CORY [tr]	Uncharacterized protein	604	Corynebacterium simulans [146827]	344-352
	LMAVVVLAA	3	A0A1Q9VQA4	A0A1Q9VQA4_9CORY [tr]	Peptide ABC transporter permease	313	Corynebacterium sp. CNJ-954 [1904962]	278-286
	LIVVAVLAA	20	A0A1Q9VZY2	A0A1Q9VZY2_9CORY [tr]	Uncharacterized protein	268	Corynebacterium sp. CNJ-954 [1904962]	2017-06-14
	LIAVVALVA	18	A0A1Q9VXX7	A0A1Q9VXX7_9CORY [tr]	Uncharacterized protein	412	Corynebacterium sp. CNJ-954 [1904962]	2017-06-14
	VIAVVALIV	18	A0A1Q9VWL7	A0A1Q9VWL7_9CORY [tr]	Amino acid permease	472	Corynebacterium sp. CNJ-954 [1904962]	170-178
	LIVVAVLAV	8	A0A133ZKK7	A0A133ZKK7_9CORY [tr]	Signal peptidase I	247	Corynebacterium sp. DNF00584 [1384076]	25-33
	IIVVVALVA	18	A0A1F0MPX5	A0A1F0MPX5_9CORY [tr]	Probable membrane transporter protein	264	Corynebacterium sp. HMSC071B10 [1739494]	250-258
	IIVVVALVA	21	A0A1S0YN69	A0A1S0YN69_9CORY [tr]	Probable membrane transporter protein	264	Corynebacterium sp. HMSC074A01 [1715030]	250-258
	WMAVAALAV	4	A0A1F1E9D0	A0A1F1E9D0_9CORY [tr]	Uncharacterized protein	604	Corynebacterium sp. HMSC077D03 [1739392]	344-352
	LIVVVVLVV	7	A0A1F1UXZ2	A0A1F1UXZ2_9CORY [tr]	Uncharacterized protein	393	Corynebacterium sp. HMSC08D02 [1581138]	61-69
	YIVVAVLVA	2	A0A1F1YSU9	A0A1F1YSU9_9CORY [tr]	Uncharacterized protein	600	Corynebacterium sp. HMSC30G07 [1581072]	436-444
	WYAVVALAV	5	U7LFW7	U7LFW7_9CORY [tr]	Phosphatidate cytidylyltransferase	292	Corynebacterium sp. KPL1821 [1203560]	45-53
	IIVVAVLAV	3	U7L9X9	U7L9X9_9CORY [tr]	Uncharacterized protein	337	Corynebacterium sp. KPL1821 [1203560]	52-60
	LIVVVALIV	14	U7L7G1	U7L7G1_9CORY [tr]	Uncharacterized protein	177	Corynebacterium sp. KPL1855 [1203562]	18-26
	LIAVAALAA	76	Q0ZKD1	Q0ZKD1_9CORY [tr]	Uncharacterized protein	216	Corynebacterium sp. L2-79-05 [373068]	2017-07-15
	IIVVVALVA	27	A0A269PCK9	A0A269PCK9_9CORY [tr]	Permease	265	Corynebacterium sp. NBT06-6 [2026255]	251-259
	IIVVVALVA	29	A0A2A2A1C1	A0A2A2A1C1_9CORY [tr]	Permease	265	Corynebacterium sp. NML 120412 [2029401]	251-259
	IIVVVALVA	28	A0A2A1ZYJ6	A0A2A1ZYJ6_9CORY [tr]	Permease	265	Corynebacterium sp. NML 150383 [2029400]	251-259
	LIVVVVLVV	10	A0A1J5VWI8	A0A1J5VWI8_9CORY [tr]	Uncharacterized protein	393	Corynebacterium sp. NML120713 [1906332]	61-69
	LIVVVVLVV	9	A0A1J5V7J2	A0A1J5V7J2_9CORY [tr]	Uncharacterized protein	393	Corynebacterium sp. NML140438 [1906334]	61-69
	LIVVVVLAV	3	A0A0X8VJT4	A0A0X8VJT4_9CORY [tr]	Signal peptidase I	242	Corynebacterium stationis [1705]	21-29
	WMAVAALAV	1	A0A0K2X1B9	A0A0K2X1B9_CORST [tr]	Uncharacterized protein	615	Corynebacterium striatum [43770]	355-363
	VIAVVAMAV	1	A0A0K2WWR9	A0A0K2WWR9_CORST [tr]	Ammonium transporter	470	Corynebacterium striatum [43770]	383-391
	WMAVAALAV	6	C2CT12	C2CT12_CORST [tr]	Uncharacterized protein	584	Corynebacterium striatum ATCC 6940 [525268]	324-332
	VIAVVAMAV	4	C2CNQ8	C2CNQ8_CORST [tr]	Ammonium transporter	470	Corynebacterium striatum ATCC 6940 [525268]	383-391
	VIAVVALAV	34	S4XGX0	S4XGX0_9CORY [tr]	Uncharacterized protein	117	Corynebacterium terpenotabidum Y-11 [1200352]	79-87
	VIAVAVMAV	1	A0A0G3H645	A0A0G3H645_9CORY [tr]	ABC-2 type transporter	260	Corynebacterium testudinoris [136857]	123-131
	WYAVVALAV	3	C6RAL1	C6RAL1_9CORY [tr]	Phosphatidate cytidylyltransferase	292	Corynebacterium tuberculostearicum SK141 [553206]	45-53
	LIVVAVLIA	15	C6R7M5	C6R7M5_9CORY [tr]	Serine protease	398	Corynebacterium tuberculostearicum SK141 [553206]	2017-10-18
	VIVLIVLVW	1	A0A0E3N5W1	A0A0E3N5W1_CORUL [tr]	Uncharacterized protein	422	Corynebacterium ulcerans [65058]	36-44
	VIVLIVLVW	2	A0A0M3SXS6	A0A0M3SXS6_CORUL [tr]	Uncharacterized protein	422	Corynebacterium ulcerans [65058]	36-44
	VIVLIVLVW	7	A0A1Y0HD03	A0A1Y0HD03_CORUL [tr]	Uncharacterized protein	391	Corynebacterium ulcerans [65058]	2017-06-14
	VIVLIVLVW	14	V6V493	V6V493_CORUL [tr]	Uncharacterized protein	422	Corynebacterium ulcerans NCTC 12077 [1258583]	36-44
	LIVVVALAV	1	A0A0G3HFD0	A0A0G3HFD0_9CORY [tr]	Septum formation	360	Corynebacterium uterequi [1072256]	31-39
	LIVVVALVA	1	A0A0G3HKS9	A0A0G3HKS9_9CORY [tr]	Probable membrane transporter protein	261	Corynebacterium uterequi [1072256]	247-255
	LMAVVVLAA	6	G0HBP8	G0HBP8_CORVD [tr]	Putative membrane protein	330	Corynebacterium variabile (strain DSM 44702 / JCM 12073 / NCIMB 30131) (Corynebacterium mooreparkense) [858619]	282-290
	IIAVVVLIV	18	G0HEE9	G0HEE9_CORVD [tr]	Putative secreted protein	113	Corynebacterium variabile (strain DSM 44702 / JCM 12073 / NCIMB 30131) (Corynebacterium mooreparkense) [858619]	42-50
	LMAVVVLAA	2	A0A0X2NL50	A0A0X2NL50_9CORY [tr]	ABC-type dipeptide/oligopeptide/nickel transport systems, permease components	330	Corynebacterium variabile [1727]	282-290
	IIAVVVLIV	8	A0A0X2NL80	A0A0X2NL80_9CORY [tr]	Uncharacterized protein	113	Corynebacterium variabile [1727]	42-50
	IIAVVVLVA	45	W5Y2B2	W5Y2B2_9CORY [tr]	Cytochrome b5	124	Corynebacterium vitaeruminis DSM 20294 [1224164]	2017-06-14
	VIAVVVLAV	29	A0A1X6Y1V5	A0A1X6Y1V5_9CORY [tr]	Uncharacterized protein	257	Corynebacterium xerosis [1725]	175-183
	VIVVAVLVA	5	A0A0M2XNG6	A0A0M2XNG6_9CORY [tr]	Major facilitator transporter	494	Corynebacterium xerosis [1725]	235-243
	IIVVVALIA	2	A0A1X6XRQ4	A0A1X6XRQ4_9CORY [tr]	Probable membrane transporter protein	271	Corynebacterium xerosis [1725]	257-265
	LIAVVVLIA	3	A0A0M2XNM6	A0A0M2XNM6_9CORY [tr]	Uncharacterized protein	201	Corynebacterium xerosis [1725]	182-190
	VIVSSGAIA	481	A0A1X6XPY8	A0A1X6XPY8_9CORY [tr]	Glutamate 5-kinase	387	Corynebacterium xerosis [1725]	69-77
	WIVVAVLIV	2	A0A076LQD7	A0A076LQD7_9GAMM [tr]	Lipoprotein signal peptidase	166	Edwardsiella anguillarum ET080813 [667120]	15-23
	WMVGSGAWL	2	A0A076LIP4	A0A076LIP4_9GAMM [tr]	Uncharacterized protein	109	Edwardsiella anguillarum ET080813 [667120]	2017-08-16
	VISGSAIIA	1	A0A1D8N2T1	A0A1D8N2T1_9GAMM [tr]	Uncharacterized protein	153	Edwardsiella hoshinae [93378]	137-145
	WMVGSGAWL	5	A0A1D8N2L6	A0A1D8N2L6_9GAMM [tr]	1,4-dihydroxy-2-naphthoate prenyltransferase	109	Edwardsiella hoshinae [93378]	2017-08-16
	WIVVAVLIV	6	C5B7M5	C5B7M5_EDWI9 [tr]	Lipoprotein signal peptidase	166	Edwardsiella ictaluri (strain 93-146) [634503]	15-23
	WMVGSGAWL	6	C5BEZ9	C5BEZ9_EDWI9 [tr]	Uncharacterized protein	109	Edwardsiella ictaluri (strain 93-146) [634503]	2017-08-16
	WIVVAVLIV	1	A0A034T355	A0A034T355_9GAMM [tr]	Lipoprotein signal peptidase	166	Edwardsiella piscicida [1263550]	15-23
	WIVVAVLIV	4	A0A1D7VD98	A0A1D7VD98_9GAMM [tr]	Lipoprotein signal peptidase	165	Edwardsiella piscicida [1263550]	14-22
	WMVGSGAWL	1	A0A034T6P6	A0A034T6P6_9GAMM [tr]	1,4-dihydroxy-2-naphthoate octaprenyltransferase	109	Edwardsiella piscicida [1263550]	2017-08-16
	WMVGSGAWL	4	A0A1D7VC64	A0A1D7VC64_9GAMM [tr]	1,4-dihydroxy-2-naphthoate prenyltransferase	109	Edwardsiella piscicida [1263550]	2017-08-16
	WIVVAVLIV	7	D0ZC29	D0ZC29_EDWTE [tr]	Lipoprotein signal peptidase	166	Edwardsiella tarda (strain EIB202) [498217]	15-23
	WMVGSGAWL	7	D0ZFE2	D0ZFE2_EDWTE [tr]	Uncharacterized protein	109	Edwardsiella tarda (strain EIB202) [498217]	2017-08-16
	WIVVAVLIV	3	A0A0H3DQ38	A0A0H3DQ38_EDWTF [tr]	Lipoprotein signal peptidase	166	Edwardsiella tarda (strain FL6-60) [718251]	15-23
	WMVGSGAWL	3	A0A0H3DTX6	A0A0H3DTX6_EDWTF [tr]	Uncharacterized protein	109	Edwardsiella tarda (strain FL6-60) [718251]	2017-08-16
	WMVGSGAWL	8	M0Q9B8	M0Q9B8_EDWTA [tr]	Uncharacterized protein	109	Edwardsiella tarda ATCC 15947 = NBRC 105688 [667121]	2017-08-16
	FYAVVALVA	4	A0A0X8Q2P6	A0A0X8Q2P6_ENTAG [tr]	Uncharacterized protein	70	Enterobacter agglomerans (Erwinia herbicola) (Pantoea agglomerans) [549]	23-31
	FYAVVALVA	8	A0A2A7VCW6	A0A2A7VCW6_ENTAG [tr]	DUF2566 domain-containing protein	57	Enterobacter agglomerans (Erwinia herbicola) (Pantoea agglomerans) [549]	2017-10-18
	LIVVAVLIA	10	A0A1T4LL16	A0A1T4LL16_ENTAG [tr]	Uncharacterized protein	40	Enterobacter agglomerans (Erwinia herbicola) (Pantoea agglomerans) [549]	2017-04-12
	VIVGSASIA	2	G2S621	G2S621_ENTAL [tr]	ABC-type transporter, integral membrane subunit	607	Enterobacter asburiae (strain LF7a) [640513]	404-412
	LIILISSYA	1	A0A176X368	A0A176X368_ENTCL [tr]	Uncharacterized protein	135	Enterobacter cloacae [550]	16-24
	VIAVVVMAA	13	V5AW33	V5AW33_ENTCL [tr]	Probable lipid II flippase MurJ	511	Enterobacter cloacae S611 [1399146]	449-457
	VIAVVVMAA	11	F5RT35	F5RT35_9ENTR [tr]	Probable lipid II flippase MurJ	535	Enterobacter hormaechei ATCC 49162 [888063]	473-481
	IIVVAVLIV	3	A0A1N6VZS8	A0A1N6VZS8_9ENTR [tr]	Inner membrane peptidase. Serine peptidase. MEROPS family S49	348	Enterobacter kobei [208224]	21-29
	IYAVVALAA	3	E3G388	E3G388_ENTLS [tr]	Uncharacterized protein precursor	481	Enterobacter lignolyticus (strain SCF1) [701347]	2017-07-15
	FYAVVALVV	3	E3GCW4	E3GCW4_ENTLS [tr]	Putative colanic acid polymerase	407	Enterobacter lignolyticus (strain SCF1) [701347]	118-126
	VIVGSASIA	1	A0A198GL85	A0A198GL85_9ENTR [tr]	Permease component of an ABC superfamily ferric iron transporter	607	Enterobacter soli ATCC BAA-2102 [1354262]	404-412
	VIVVVALAA	15	A4WAK5	A4WAK5_ENT38 [tr]	Major facilitator superfamily MFS_1	494	Enterobacter sp. (strain 638) [399742]	171-179
	VLVAFADLD	6	J0W847	J0W847_9ENTR [tr]	Diguanylate cyclase with GAF sensor	340	Enterobacter sp. Ag1 [1202448]	206-214
	LYVVVALVV	4	A0A285KRH4	A0A285KRH4_9ENTR [tr]	Hydrogenase-4 component B	671	Enterobacter sp. CC120223-11 [1378073]	656-664
	FYAVVALVV	1	A0A127L0T6	A0A127L0T6_9ENTR [tr]	Putative colanic acid polymerase WcaD	406	Enterobacter sp. FY-07 [1692238]	118-126
	FYVVVAMVV	3	A0A1K1ZZN8	A0A1K1ZZN8_9ENTR [tr]	Putative colanic acid polymerase	406	Enterobacter sp. NFIX03 [1566257]	118-126
	LIVVVALAA	11	A0A1U6ITH7	A0A1U6ITH7_9ENTR [tr]	Methyl-accepting chemotaxis sensory transducer with TarH sensor	521	Enterobacter sp. NFR05 [1566259]	195-203
	FYVVVALVV	3	A0A1U6H1R8	A0A1U6H1R8_9ENTR [tr]	Putative colanic acid polymerase	406	Enterobacter sp. NFR05 [1566259]	118-126
	VIVVVVLAA	33	R9VWJ6	R9VWJ6_9ENTR [tr]	Transporter	331	Enterobacter sp. R4-368 [1166130]	2017-09-17
	VLVAVFVLA	4	A0A1L8RII9	A0A1L8RII9_9ENTE [tr]	Uncharacterized protein	202	Enterococcus canis [214095]	132-140
	FIVVVALIA	2	A0A1L8SZ25	A0A1L8SZ25_9ENTE [tr]	Permease	387	Enterococcus devriesei [319970]	92-100
	LIVVAVLAA	25	S4D7I8	S4D7I8_ENTFL [tr]	Uncharacterized protein	977	Enterococcus faecalis 02-MB-BW-10 [1260363]	288-296
	YIVLIVLVA	2	C9A2C7	C9A2C7_ENTGE [tr]	Branched-chain amino acid transporter permease	322	Enterococcus gallinarum (strain EG2) [565653]	20-28
	LSVVVTLVA	3	E6LHN9	E6LHN9_9ENTE [tr]	SPFH/Band 7/PHB domain protein	294	Enterococcus italicus DSM 15952 [888064]	43-51
	LIVVVALVV	43	R2RZD8	R2RZD8_9ENTE [tr]	Uncharacterized protein	127	Enterococcus malodoratus ATCC 43197 [1158601]	2017-09-17
	LMVVVALIV	1	A0A1E5GEY2	A0A1E5GEY2_9ENTE [tr]	Multidrug ABC transporter permease	386	Enterococcus plantarum [1077675]	359-367
	LIVVAALIV	13	A0A1E5GRJ8	A0A1E5GRJ8_9ENTE [tr]	Multidrug ABC transporter permease	386	Enterococcus quebecensis [903983]	359-367
	LIVLVSLVA	6	A0A1L8WNP5	A0A1L8WNP5_9ENTE [tr]	Uncharacterized protein	446	Enterococcus ratti [150033]	13-21
	YIVLIVLVA	3	G5IQ02	G5IQ02_9ENTE [tr]	Uncharacterized protein	322	Enterococcus saccharolyticus 30_1 [742813]	20-28
	IMVVAALIA	2	A0A242A2G0	A0A242A2G0_9ENTE [tr]	Uncharacterized protein	548	Enterococcus sp. 8G7_MSG3316 [1834191]	481-489
	VYYVVALIV	1	S0KUU4	S0KUU4_9ENTE [tr]	Uncharacterized protein	186	Enterococcus sulfureus ATCC 49903 [1140003]	126-134
	IIGGSGIIL	1	A0A1E5GD90	A0A1E5GD90_9ENTE [tr]	Sugar transport protein	284	Enterococcus termitis [332950]	116-124
	LMVVAALIV	3	A0A1E5GAW1	A0A1E5GAW1_9ENTE [tr]	Multidrug ABC transporter permease	386	Enterococcus ureasiticus [903984]	359-367
	LIAVVVLIV	5	A0A1E5GLL6	A0A1E5GLL6_9ENTE [tr]	Alpha/beta hydrolase	310	Enterococcus ureasiticus [903984]	2017-08-16
	LYVVAALVV	175	B7LCM0	B7LCM0_ECO55 [tr]	HyfB protein	672	Escherichia coli (strain 55989 / EAEC) [585055]	657-665
	LYVVAALVV	194	E0J1G6	E0J1G6_ECOLW [tr]	Hydrogenase 4, membrane subunit	672	Escherichia coli (strain ATCC 9637 / CCM 2024 / DSM 1116 / NCIMB 8666 / NRRL B-766 / W) [566546]	657-665
	LYVVAALVV	80	A0A140N5G3	A0A140N5G3_ECOBD [tr]	NADH/Ubiquinone/plastoquinone (Complex I)	672	Escherichia coli (strain B / BL21-DE3) [469008]	657-665
	LYVVAALVV	242	P23482	HYFB_ECOLI [sp]	Hydrogenase-4 component B	672	Escherichia coli (strain K12) [83333]	657-665	Pride
	LYVVAALVV	192	D8AEM6	D8AEM6_ECOMS [tr]	Hydrogenase 4 subunit B	672	Escherichia coli (strain MS 21-1) [749527]	657-665
	LYVVAALVV	174	B6I552	B6I552_ECOSE [tr]	Hydrogenase 4 membrane subunit	672	Escherichia coli (strain SE11) [409438]	657-665
	LYVVAALVV	171	B1LND2	B1LND2_ECOSM [tr]	Hydrogenase-4 component B	672	Escherichia coli (strain SMS-3-5 / SECEC) [439855]	657-665
	FIAVAALAA	21	Q79AR9	Q79AR9_ECOLX [tr]	Entry exclusion protein B	69	Escherichia coli [562]	2017-06-14
	LYVVAALVV	3	A0A024L0R5	A0A024L0R5_ECOLX [tr]	Hydrogenase-4 component B	449	Escherichia coli [562]	434-442
	LYVVAALVV	25	A0A085P1H0	A0A085P1H0_ECOLX [tr]	Hydrogenase 4 subunit B	672	Escherichia coli [562]	657-665
	LYVVAALVV	29	A0A0A0H8T6	A0A0A0H8T6_ECOLX [tr]	Uncharacterized protein	463	Escherichia coli [562]	448-456
	LYVVAALVV	30	A0A0A1A889	A0A0A1A889_ECOLX [tr]	Hydrogenase 4 subunit B	672	Escherichia coli [562]	657-665
	LYVVAALVV	32	A0A0A6SYC0	A0A0A6SYC0_ECOLX [tr]	Hydrogenase 4 subunit B	672	Escherichia coli [562]	657-665
	LYVVAALVV	34	A0A0B1ALF4	A0A0B1ALF4_ECOLX [tr]	Hydantoin racemase	463	Escherichia coli [562]	448-456
	LYVVAALVV	35	A0A0B1C7F2	A0A0B1C7F2_ECOLX [tr]	Hydantoin racemase	463	Escherichia coli [562]	448-456
	LYVVAALVV	38	A0A0D8WB55	A0A0D8WB55_ECOLX [tr]	Hydrogenase 4 subunit B	672	Escherichia coli [562]	657-665
	LYVVAALVV	42	A0A0E1L9Z2	A0A0E1L9Z2_ECOLX [tr]	C-terminal part of HyfB protein	448	Escherichia coli [562]	433-441
	LYVVAALVV	45	A0A0F3SSA3	A0A0F3SSA3_ECOLX [tr]	Hydrogenase 4 subunit B	672	Escherichia coli [562]	657-665
	LYVVAALVV	46	A0A0F3UPZ0	A0A0F3UPZ0_ECOLX [tr]	Hydrogenase 4 subunit B	672	Escherichia coli [562]	657-665
	LYVVAALVV	47	A0A0F3VUG0	A0A0F3VUG0_ECOLX [tr]	Hydrogenase 4 subunit B	672	Escherichia coli [562]	657-665
	LYVVAALVV	51	A0A0H0DW36	A0A0H0DW36_ECOLX [tr]	Hydrogenase 4 subunit B	672	Escherichia coli [562]	657-665
	LYVVAALVV	52	A0A0H0EFA6	A0A0H0EFA6_ECOLX [tr]	Hydrogenase-4 component B domain protein	463	Escherichia coli [562]	448-456
	LYVVAALVV	59	A0A0J2GHE5	A0A0J2GHE5_ECOLX [tr]	Hydrogenase 4 subunit B	672	Escherichia coli [562]	657-665
	LYVVAALVV	60	A0A0K3WGK1	A0A0K3WGK1_ECOLX [tr]	Hydrogenase-4 component B	672	Escherichia coli [562]	657-665
	LYVVAALVV	61	A0A0K3Y2Z2	A0A0K3Y2Z2_ECOLX [tr]	Hydrogenase-4 component B	672	Escherichia coli [562]	657-665
	LYVVAALVV	62	A0A0K4HER1	A0A0K4HER1_ECOLX [tr]	Hydrogenase 4 subunit B	672	Escherichia coli [562]	657-665
	LYVVAALVV	63	A0A0K5TVK2	A0A0K5TVK2_ECOLX [tr]	Hydrogenase-4 component B	449	Escherichia coli [562]	434-442
	LYVVAALVV	64	A0A0K5VVD6	A0A0K5VVD6_ECOLX [tr]	Hydrogenase-4 component B	672	Escherichia coli [562]	657-665
	LYVVAALVV	66	A0A0L1C9P2	A0A0L1C9P2_ECOLX [tr]	Hydrogenase 4 subunit B	672	Escherichia coli [562]	657-665
	LYVVAALVV	67	A0A0L6Y0A0	A0A0L6Y0A0_ECOLX [tr]	Hydrogenase 4 subunit B	672	Escherichia coli [562]	657-665
	LYVVAALVV	68	A0A0L7ANK6	A0A0L7ANK6_ECOLX [tr]	Hydrogenase 4 subunit B	672	Escherichia coli [562]	657-665
	LYVVAALVV	69	A0A0M1U862	A0A0M1U862_ECOLX [tr]	Hydrogenase 4 subunit B	672	Escherichia coli [562]	657-665
	LYVVAALVV	73	A0A0Q3E463	A0A0Q3E463_ECOLX [tr]	Hydrogenase 4 subunit B	672	Escherichia coli [562]	657-665
	LYVVAALVV	74	A0A0Q3INN5	A0A0Q3INN5_ECOLX [tr]	Hydrogenase 4 subunit B	672	Escherichia coli [562]	657-665
	LYVVAALVV	77	A0A0V9G2W6	A0A0V9G2W6_ECOLX [tr]	Hydrogenase 4 subunit B	672	Escherichia coli [562]	657-665
	LYVVAALVV	82	A0A148HU60	A0A148HU60_ECOLX [tr]	Hydrogenase 4 subunit B	672	Escherichia coli [562]	657-665
	LYVVAALVV	84	A0A166XRK1	A0A166XRK1_ECOLX [tr]	Hydantoin racemase	463	Escherichia coli [562]	448-456
	LYVVAALVV	85	A0A167B9J4	A0A167B9J4_ECOLX [tr]	Hydantoin racemase	463	Escherichia coli [562]	448-456
	LYVVAALVV	86	A0A179Q955	A0A179Q955_ECOLX [tr]	Hydantoin racemase	463	Escherichia coli [562]	448-456
	LYVVAALVV	88	A0A193LVH1	A0A193LVH1_ECOLX [tr]	Hydrogenase 4 subunit B	672	Escherichia coli [562]	657-665
	LYVVAALVV	93	A0A1C7CJ02	A0A1C7CJ02_ECOLX [tr]	Hydrogenase 4 subunit B	672	Escherichia coli [562]	657-665
	LYVVAALVV	96	A0A1E5M3M1	A0A1E5M3M1_ECOLX [tr]	Hydrogenase 4 subunit B	463	Escherichia coli [562]	448-456
	LYVVAALVV	97	A0A1E5X2A5	A0A1E5X2A5_ECOLX [tr]	Hydrogenase 4 subunit B	672	Escherichia coli [562]	657-665
	LYVVAALVV	103	A0A1L4IVM3	A0A1L4IVM3_ECOLX [tr]	Hydantoin racemase	463	Escherichia coli [562]	448-456
	LYVVAALVV	104	A0A1L6AW60	A0A1L6AW60_ECOLX [tr]	Hydrogenase 4 subunit B	672	Escherichia coli [562]	657-665
	LYVVAALVV	105	A0A1M0RXF0	A0A1M0RXF0_ECOLX [tr]	Hydrogenase 4 subunit B	463	Escherichia coli [562]	448-456
	LYVVAALVV	106	A0A1M1NKA9	A0A1M1NKA9_ECOLX [tr]	Hydrogenase 4 subunit B	672	Escherichia coli [562]	657-665
	LYVVAALVV	107	A0A1M2HU20	A0A1M2HU20_ECOLX [tr]	Hydrogenase 4 subunit B	672	Escherichia coli [562]	657-665
	LYVVAALVV	108	A0A1M2J5J9	A0A1M2J5J9_ECOLX [tr]	Hydrogenase 4 subunit B	672	Escherichia coli [562]	657-665
	LYVVAALVV	109	A0A1M2U4I2	A0A1M2U4I2_ECOLX [tr]	Hydrogenase 4 subunit B	672	Escherichia coli [562]	657-665
	LYVVAALVV	111	A0A1Q4PZR9	A0A1Q4PZR9_ECOLX [tr]	Hydrogenase 4 subunit B	672	Escherichia coli [562]	657-665
	LYVVAALVV	112	A0A1Q6AJ64	A0A1Q6AJ64_ECOLX [tr]	Hydrogenase 4 subunit B	463	Escherichia coli [562]	448-456
	LYVVAALVV	113	A0A1Q6BET3	A0A1Q6BET3_ECOLX [tr]	Hydrogenase 4 subunit B	672	Escherichia coli [562]	657-665
	LYVVAALVV	117	A0A1U9T6J0	A0A1U9T6J0_ECOLX [tr]	Hydrogenase 4 subunit B	672	Escherichia coli [562]	657-665
	LYVVAALVV	118	A0A1V0MJ88	A0A1V0MJ88_ECOLX [tr]	Hydrogenase 4 subunit B	672	Escherichia coli [562]	657-665
	LYVVAALVV	119	A0A1V2G451	A0A1V2G451_ECOLX [tr]	Hydrogenase 4 subunit B	672	Escherichia coli [562]	657-665
	LYVVAALVV	120	A0A1V2GGL7	A0A1V2GGL7_ECOLX [tr]	Hydrogenase 4 subunit B	672	Escherichia coli [562]	657-665
	LYVVAALVV	121	A0A1V2T676	A0A1V2T676_ECOLX [tr]	Hydrogenase 4 subunit B	672	Escherichia coli [562]	657-665
	LYVVAALVV	122	A0A1V3VZA5	A0A1V3VZA5_ECOLX [tr]	Hydrogenase 4 subunit B	672	Escherichia coli [562]	657-665
	LYVVAALVV	131	A0A1X9K6X8	A0A1X9K6X8_ECOLX [tr]	Hydrogenase 4 subunit B	463	Escherichia coli [562]	448-456
	LYVVAALVV	135	A0A210G8T3	A0A210G8T3_ECOLX [tr]	Hydrogenase 4 subunit B	672	Escherichia coli [562]	657-665
	LYVVAALVV	136	A0A222AP18	A0A222AP18_ECOLX [tr]	Hydrogenase 4 subunit B	463	Escherichia coli [562]	448-456
	LYVVAALVV	140	A0A229A8Z1	A0A229A8Z1_ECOLX [tr]	Hydrogenase 4 subunit B	672	Escherichia coli [562]	657-665
	LYVVAALVV	141	A0A234Y8D7	A0A234Y8D7_ECOLX [tr]	Hydrogenase-4 component B	449	Escherichia coli [562]	434-442
	LYVVAALVV	147	A0A240CV79	A0A240CV79_ECOLX [tr]	Hydrogenase-4 component B	449	Escherichia coli [562]	434-442
	LYVVAALVV	148	A0A241QP05	A0A241QP05_ECOLX [tr]	Hydrogenase 4 subunit B	672	Escherichia coli [562]	657-665
	LYVVAALVV	149	A0A244BBV8	A0A244BBV8_ECOLX [tr]	Hydrogenase 4 subunit B	672	Escherichia coli [562]	657-665
	LYVVAALVV	151	A0A264PJ51	A0A264PJ51_ECOLX [tr]	Hydrogenase 4 subunit B	467	Escherichia coli [562]	452-460
	LYVVAALVV	152	A0A271QWR8	A0A271QWR8_ECOLX [tr]	Hydrogenase 4 subunit B	672	Escherichia coli [562]	657-665
	LYVVAALVV	153	A0A271U9F1	A0A271U9F1_ECOLX [tr]	Hydrogenase 4 subunit B	672	Escherichia coli [562]	657-665
	LYVVAALVV	154	A0A290L5J7	A0A290L5J7_ECOLX [tr]	Hydrogenase 4 subunit B	672	Escherichia coli [562]	657-665
	LYVVAALVV	156	A0A2A2BY03	A0A2A2BY03_ECOLX [tr]	Hydrogenase 4 subunit B	463	Escherichia coli [562]	448-456
	LYVVAALVV	158	A0A2A3V390	A0A2A3V390_ECOLX [tr]	Hydrogenase	223	Escherichia coli [562]	208-216
	LYVVAALVV	159	A0A2A3VY71	A0A2A3VY71_ECOLX [tr]	Hydrogenase 4 subunit B	672	Escherichia coli [562]	657-665
	LYVVAALVV	160	A0A2A3WBX0	A0A2A3WBX0_ECOLX [tr]	Hydrogenase 4 subunit B	672	Escherichia coli [562]	657-665
	LYVVAALVV	161	A0A2A6DQD9	A0A2A6DQD9_ECOLX [tr]	Hydrogenase 4 subunit B	467	Escherichia coli [562]	452-460
	LYVVAALVV	162	A0A2A6QDD4	A0A2A6QDD4_ECOLX [tr]	Hydrogenase 4 subunit B	672	Escherichia coli [562]	657-665
	LYVVAALVV	163	A0A2B7KWG5	A0A2B7KWG5_ECOLX [tr]	Hydrogenase 4 subunit B	463	Escherichia coli [562]	448-456
	LYVVAALVV	164	A0A2B7P6J1	A0A2B7P6J1_ECOLX [tr]	Hydrogenase 4 subunit B	672	Escherichia coli [562]	657-665
	LYVVAALVV	165	A0A2B7PXJ4	A0A2B7PXJ4_ECOLX [tr]	Hydrogenase 4 subunit B	672	Escherichia coli [562]	657-665
	LYVVAALVV	166	A0A2B7R4U7	A0A2B7R4U7_ECOLX [tr]	Hydrogenase 4 subunit B	463	Escherichia coli [562]	448-456
	LYVVAALVV	167	A0A2B7SNA3	A0A2B7SNA3_ECOLX [tr]	Hydrogenase 4 subunit B	672	Escherichia coli [562]	657-665
	LYVVAALVV	168	A0A2C9ZVS7	A0A2C9ZVS7_ECOLX [tr]	Hydrogenase 4 subunit B	463	Escherichia coli [562]	448-456
	LYVVAALVV	169	A0A2D0AS29	A0A2D0AS29_ECOLX [tr]	Hydrogenase 4 subunit B	672	Escherichia coli [562]	657-665
	LYVVAALVV	170	A0A2D0CX28	A0A2D0CX28_ECOLX [tr]	Hydrogenase 4 subunit B	672	Escherichia coli [562]	657-665
	LYVVAALVV	177	C3T0A7	C3T0A7_ECOLX [tr]	Hydrogenase 4 membrane subunit	672	Escherichia coli [562]	657-665
	LYVVAALVV	178	C3T0B0	C3T0B0_ECOLX [tr]	Hydrogenase 4 membrane subunit	672	Escherichia coli [562]	657-665
	LYVVAALVV	179	C3T0B1	C3T0B1_ECOLX [tr]	Hydrogenase 4 membrane subunit	672	Escherichia coli [562]	657-665
	LYVVAALVV	228	J7Q8U3	J7Q8U3_ECOLX [tr]	Hydrogenase 4 membrane subunit	672	Escherichia coli [562]	657-665
	VIAVVVLVA	22	A0A0J2E1Z3	A0A0J2E1Z3_ECOLX [tr]	Glutathione-regulated potassium-efflux system protein KefB	601	Escherichia coli [562]	295-303
	VIAVVVLVA	23	A0A0K3K793	A0A0K3K793_ECOLX [tr]	Glutathione-regulated potassium-efflux system protein KefB	601	Escherichia coli [562]	295-303
	VIAVVVLVA	24	A0A0K4AGC5	A0A0K4AGC5_ECOLX [tr]	Glutathione-regulated potassium-efflux system protein (K(+)/H(+)antiporter)	534	Escherichia coli [562]	228-236
	VIAVVVLVA	27	A0A0L6Y5U0	A0A0L6Y5U0_ECOLX [tr]	Glutathione-regulated potassium-efflux system protein KefB	601	Escherichia coli [562]	295-303
	VIAVVVLVA	46	A0A135PXS9	A0A135PXS9_ECOLX [tr]	Glutathione-regulated potassium-efflux system protein KefB	601	Escherichia coli [562]	295-303
	VIAVVVLVA	51	A0A193LY79	A0A193LY79_ECOLX [tr]	Glutathione-regulated potassium-efflux system protein KefB	601	Escherichia coli [562]	295-303
	VIAVVVLVA	66	A0A1M2HXG9	A0A1M2HXG9_ECOLX [tr]	Glutathione-regulated potassium-efflux system protein KefB	601	Escherichia coli [562]	295-303
	VIAVVVLVA	88	A0A1V2FUW1	A0A1V2FUW1_ECOLX [tr]	Glutathione-regulated potassium-efflux system protein KefB (Fragment)	284	Escherichia coli [562]	231-239
	VIAVVVLVA	96	A0A271R955	A0A271R955_ECOLX [tr]	Glutathione-regulated potassium-efflux system protein KefB	601	Escherichia coli [562]	295-303
	VIAVVVLVA	97	A0A271UA75	A0A271UA75_ECOLX [tr]	Glutathione-regulated potassium-efflux system protein KefB	601	Escherichia coli [562]	295-303
	LYVVAALVV	219	I2SXM2	I2SXM2_ECOLX [tr]	NADH-ubiquinone/plastoquinone complex I subunit	672	Escherichia coli 1.2264 [869675]	657-665
	LYVVAALVV	217	I2RJK0	I2RJK0_ECOLX [tr]	Hydrogenase 4 subunit B	672	Escherichia coli 1.2741 [869669]	657-665
	LYVVAALVV	261	U9YD12	U9YD12_ECOLX [tr]	NADH-ubiquinone/plastoquinone family protein	672	Escherichia coli 110957 [1268975]	657-665
	VIAVVVLVA	139	U9YL48	U9YL48_ECOLX [tr]	Glutathione-regulated potassium-efflux system protein KefB	601	Escherichia coli 110957 [1268975]	295-303
	LYVVAALVV	78	A0A125WZT8	A0A125WZT8_ECOLX [tr]	Hydrogenase-4 component B	672	Escherichia coli 1-110-08_S3_C1 [1444132]	657-665
	LYVVAALVV	262	U9YN05	U9YN05_ECOLX [tr]	NADH-ubiquinone/plastoquinone family protein	672	Escherichia coli 113290 [1268976]	657-665
	VIAVVVLVA	138	U9YG54	U9YG54_ECOLX [tr]	Glutathione-regulated potassium-efflux system protein KefB	601	Escherichia coli 113290 [1268976]	295-303
	LYVVAALVV	260	U9XKR6	U9XKR6_ECOLX [tr]	NADH-ubiquinone/plastoquinone family protein	449	Escherichia coli 113303 [1268978]	434-442
	LYVVAALVV	24	A0A080IV94	A0A080IV94_ECOLX [tr]	Hydrogenase-4 component B	672	Escherichia coli 1-250-04_S3_C2 [1444163]	657-665
	LYVVAALVV	21	A0A074HVD3	A0A074HVD3_ECOLX [tr]	Hydrogenase-4 component B	672	Escherichia coli 1-392-07_S4_C1 [1444219]	657-665
	LYVVAALVV	23	A0A080FRQ6	A0A080FRQ6_ECOLX [tr]	Hydrogenase-4 component B	672	Escherichia coli 1-392-07_S4_C3 [1444275]	657-665
	LYVVAALVV	223	I2XEI8	I2XEI8_ECOLX [tr]	NADH-ubiquinone/plastoquinone complex I subunit	672	Escherichia coli 2.3916 [869688]	657-665
	LYVVAALVV	9	A0A062XYA9	A0A062XYA9_ECOLX [tr]	Hydrogenase-4 component B	672	Escherichia coli 2-011-08_S1_C1 [1444037]	657-665
	VIAVAVMWV	1	A0A070UNJ9	A0A070UNJ9_ECOLX [tr]	Putative traG protein	940	Escherichia coli 2-177-06_S3_C2 [1444151]	41-49
	LYVVAALVV	16	A0A070UZ26	A0A070UZ26_ECOLX [tr]	Hydrogenase-4 component B	672	Escherichia coli 2-177-06_S3_C2 [1444151]	657-665
	LYVVAALVV	15	A0A070SQI5	A0A070SQI5_ECOLX [tr]	Hydrogenase-4 component B	463	Escherichia coli 2-210-07_S3_C3 [1444180]	448-456
	LYVVAALVV	17	A0A073FUG3	A0A073FUG3_ECOLX [tr]	Hydrogenase-4 component B	672	Escherichia coli 2-427-07_S4_C3 [1444266]	657-665
	LYVVAALVV	18	A0A073GBH7	A0A073GBH7_ECOLX [tr]	Hydrogenase-4 component B	672	Escherichia coli 3-267-03_S4_C1 [1444223]	657-665
	LYVVAALVV	11	A0A069XKS0	A0A069XKS0_ECOLX [tr]	Hydrogenase-4 component B	672	Escherichia coli 3-373-03_S4_C2 [1444252]	657-665
	LYVVAALVV	220	I2USM5	I2USM5_ECOLX [tr]	NADH-ubiquinone/plastoquinone complex I subunit	672	Escherichia coli 4.0522 [869681]	657-665
	LYVVAALVV	222	I2WVJ8	I2WVJ8_ECOLX [tr]	NADH-ubiquinone/plastoquinone complex I subunit	672	Escherichia coli 4.0967 [869687]	657-665
	LYVVAALVV	20	A0A073UQB0	A0A073UQB0_ECOLX [tr]	Hydrogenase-4 component B	672	Escherichia coli 5-366-08_S1_C1 [1444047]	657-665
	VIAVVVLVA	7	A0A073UPN7	A0A073UPN7_ECOLX [tr]	Glutathione-regulated potassium-efflux system protein KefB	601	Escherichia coli 5-366-08_S1_C1 [1444047]	295-303
	LYVVAALVV	19	A0A073HAM0	A0A073HAM0_ECOLX [tr]	Hydrogenase-4 component B	672	Escherichia coli 5-366-08_S1_C3 [1444102]	657-665
	VIAVVVLVA	6	A0A073H420	A0A073H420_ECOLX [tr]	Glutathione-regulated potassium-efflux system protein KefB	601	Escherichia coli 5-366-08_S1_C3 [1444102]	295-303
	LYVVAALVV	224	I4T0T7	I4T0T7_ECOLX [tr]	Hydrogenase 4 subunit B	672	Escherichia coli 541-15 [752785]	657-665
	LYVVAALVV	22	A0A080F5E3	A0A080F5E3_ECOLX [tr]	Hydrogenase-4 component B	463	Escherichia coli 6-537-08_S1_C3 [1444116]	448-456
	LYVVAALVV	221	I2WHQ7	I2WHQ7_ECOLX [tr]	NADH-ubiquinone/plastoquinone complex I subunit	672	Escherichia coli 9.0111 [869686]	657-665
	LYVVAALVV	265	V0SLF0	V0SLF0_ECOLX [tr]	NADH-ubiquinone/plastoquinone family protein	672	Escherichia coli 907672 [1268982]	657-665
	LYVVAALVV	263	U9ZWN3	U9ZWN3_ECOLX [tr]	NADH-ubiquinone/plastoquinone family protein	672	Escherichia coli 907713 [1268986]	657-665
	VIAVVVLVA	140	U9ZYR6	U9ZYR6_ECOLX [tr]	Glutathione-regulated potassium-efflux system protein KefB	601	Escherichia coli 907713 [1268986]	295-303
	LYVVAALVV	266	V0XG48	V0XG48_ECOLX [tr]	NADH-ubiquinone/plastoquinone family protein	672	Escherichia coli 908525 [1268995]	657-665
	LYVVAALVV	267	V0YCC4	V0YCC4_ECOLX [tr]	NADH-ubiquinone/plastoquinone family protein	672	Escherichia coli 908573 [1268998]	657-665
	VIAVVVLVA	141	V0Z7B0	V0Z7B0_ECOLX [tr]	Glutathione-regulated potassium-efflux system protein KefB	601	Escherichia coli 908573 [1268998]	295-303
	LYVVAALVV	264	U9ZXJ1	U9ZXJ1_ECOLX [tr]	NADH-ubiquinone/plastoquinone family protein	672	Escherichia coli 909945-2 [1269007]	657-665
	LYVVAALVV	218	I2S0V2	I2S0V2_ECOLX [tr]	Hydrogenase 4 subunit B	463	Escherichia coli 97.0246 [869670]	448-456
	LYVVAALVV	270	V6FW11	V6FW11_ECOLX [tr]	Hydrogenase 4 subunit B	463	Escherichia coli 99.0741 [869678]	448-456
	LYVVAALVV	271	V8FKL2	V8FKL2_ECOLX [tr]	Hydantoin racemase	672	Escherichia coli ATCC BAA-2209 [1405293]	657-665
	LYVVAALVV	185	D6HZP6	D6HZP6_ECOLX [tr]	Hydrogenase 4 subunit B	672	Escherichia coli B088 [550672]	657-665
	LYVVAALVV	186	D6IAA9	D6IAA9_ECOLX [tr]	Hydrogenase 4 subunit B	672	Escherichia coli B185 [550676]	657-665
	LYVVAALVV	187	D6JCT6	D6JCT6_ECOLX [tr]	Uncharacterized protein	672	Escherichia coli B354 [550677]	657-665
	LYVVAALVV	229	J7R453	J7R453_ECOLX [tr]	Hydrogenase 4 membrane subunit	672	Escherichia coli chi7122 [475609]	657-665
	LYVVAALVV	2	A0A024KXK2	A0A024KXK2_ECOLX [tr]	Hydrogenase 4 subunit B	672	Escherichia coli D6-113.11 [1400022]	657-665
	VIAVVVLVA	3	A0A024KQA5	A0A024KQA5_ECOLX [tr]	Glutathione-regulated potassium-efflux system protein KefB	601	Escherichia coli D6-113.11 [1400022]	295-303
	LYVVAALVV	205	F4NH30	F4NH30_ECOLX [tr]	NADH-ubiquinone/plastoquinone (Complex I) family protein	467	Escherichia coli D9 [556266]	452-460
	LYVVAALVV	213	H4UM97	H4UM97_ECOLX [tr]	Hydrogenase-4 component B	672	Escherichia coli DEC6A [868160]	657-665
	LYVVAALVV	275	W1XBD1	W1XBD1_ECOLX [tr]	Hydrogenase-4 component B (Fragment)	486	Escherichia coli DORA_A_5_14_21 [1403943]	471-479
	LYVVAALVV	125	A0A1X3IJ74	A0A1X3IJ74_ECOLX [tr]	Hydrogenase-4 component B	672	Escherichia coli E1114 [550691]	657-665
	LYVVAALVV	28	A0A0A0FD09	A0A0A0FD09_ECOLX [tr]	Uncharacterized protein	463	Escherichia coli G3/10 [1455601]	448-456
	LYVVAALVV	127	A0A1X3JFF3	A0A1X3JFF3_ECOLX [tr]	Hydrogenase-4 component B	672	Escherichia coli H386 [656397]	657-665
	LYVVAALVV	128	A0A1X3L0A1	A0A1X3L0A1_ECOLX [tr]	Hydrogenase-4 component B	672	Escherichia coli H420 [656400]	657-665
	LYVVAALVV	209	F4VET6	F4VET6_ECOLX [tr]	Hydrogenase-4 component B	672	Escherichia coli H591 [656408]	657-665
	LYVVAALVV	206	F4SHJ6	F4SHJ6_ECOLX [tr]	Hydrogenase-4 component B	672	Escherichia coli H736 [656414]	657-665
	LYVVAALVV	254	T5UMY8	T5UMY8_ECOLX [tr]	Hydrogenase-4 component B	672	Escherichia coli HVH 25 (4-5851939) [1280976]	657-665
	VIAVVVLVA	136	T5U9L3	T5U9L3_ECOLX [tr]	Glutathione-regulated potassium-efflux system protein KefB	601	Escherichia coli HVH 25 (4-5851939) [1280976]	295-303
	LYVVAALVV	255	T6A5P8	T6A5P8_ECOLX [tr]	Hydrogenase-4 component B	672	Escherichia coli HVH 41 (4-2677849) [1280991]	657-665
	LYVVAALVV	268	V2SR69	V2SR69_ECOLX [tr]	Hydrogenase-4 component B	449	Escherichia coli HVH 50 (4-2593475) [1280998]	434-442
	LYVVAALVV	256	T6MAH5	T6MAH5_ECOLX [tr]	Hydrogenase-4 component B	672	Escherichia coli HVH 87 (4-5977630) [1281024]	657-665
	LYVVAALVV	274	W1ET26	W1ET26_ECOLX [tr]	Hydrogenase-4 component B / Formate hydrogenlyase subunit 3	449	Escherichia coli ISC7 [1432555]	434-442
	LYVVAALVV	234	L2UZ03	L2UZ03_ECOLX [tr]	Hydrogenase-4 component B	449	Escherichia coli KTE10 [1169330]	434-442
	LYVVAALVV	251	S1IE39	S1IE39_ECOLX [tr]	Hydrogenase-4 component B	449	Escherichia coli KTE107 [1182703]	434-442
	LYVVAALVV	252	S1IEC6	S1IEC6_ECOLX [tr]	Hydrogenase-4 component B	449	Escherichia coli KTE108 [1182704]	434-442
	LYVVAALVV	238	L4J4H8	L4J4H8_ECOLX [tr]	Hydrogenase-4 component B	672	Escherichia coli KTE146 [1182725]	657-665
	VIAVVVLVA	127	L4IXM0	L4IXM0_ECOLX [tr]	Glutathione-regulated potassium-efflux system protein KefB	601	Escherichia coli KTE146 [1182725]	295-303
	LYVVAALVV	247	S0VWV5	S0VWV5_ECOLX [tr]	Hydrogenase-4 component B	672	Escherichia coli KTE20 [1169339]	657-665
	VIAVVVLVA	133	S0VP28	S0VP28_ECOLX [tr]	Glutathione-regulated potassium-efflux system protein KefB	601	Escherichia coli KTE20 [1169339]	295-303
	LYVVAALVV	235	L2XIJ5	L2XIJ5_ECOLX [tr]	Hydrogenase-4 component B	672	Escherichia coli KTE21 [1169340]	657-665
	VIAVVVLVA	125	L2X8T5	L2X8T5_ECOLX [tr]	Glutathione-regulated potassium-efflux system protein KefB	601	Escherichia coli KTE21 [1169340]	295-303
	LYVVAALVV	248	S0XIR0	S0XIR0_ECOLX [tr]	Hydrogenase-4 component B	672	Escherichia coli KTE37 [1169354]	657-665
	LYVVAALVV	249	S0YXV0	S0YXV0_ECOLX [tr]	Hydrogenase-4 component B	672	Escherichia coli KTE38 [1169355]	657-665
	LYVVAALVV	236	L3P809	L3P809_ECOLX [tr]	Hydrogenase-4 component B	672	Escherichia coli KTE66 [1182673]	657-665
	VIAVVVLVA	126	L3NU39	L3NU39_ECOLX [tr]	Glutathione-regulated potassium-efflux system protein KefB	601	Escherichia coli KTE66 [1182673]	295-303
	LYVVAALVV	250	S1F3J3	S1F3J3_ECOLX [tr]	Hydrogenase-4 component B	672	Escherichia coli KTE73 [1182680]	657-665
	LYVVAALVV	237	L3QF94	L3QF94_ECOLX [tr]	Hydrogenase-4 component B	672	Escherichia coli KTE76 [1182683]	657-665
	LYVVAALVV	272	V8K263	V8K263_ECOLX [tr]	Hydantoin racemase	672	Escherichia coli LAU-EC10 [1417796]	657-665
	LYVVAALVV	124	A0A1X3I4X4	A0A1X3I4X4_ECOLX [tr]	Hydrogenase-4 component B	672	Escherichia coli M056 [656415]	657-665
	LYVVAALVV	65	A0A0K9TB82	A0A0K9TB82_ECOLX [tr]	NADH-Ubiquinone/plastoquinone	672	Escherichia coli M114 [656416]	657-665
	VIAVVVLVA	25	A0A0K9TG32	A0A0K9TG32_ECOLX [tr]	Glutathione-regulated potassium-efflux system protein KefB	601	Escherichia coli M114 [656416]	295-303
	LYVVAALVV	207	F4THF2	F4THF2_ECOLX [tr]	Hydrogenase-4 component B	672	Escherichia coli M718 [656419]	657-665
	VIAVVVLVA	115	F4TL94	F4TL94_ECOLX [tr]	Glutathione-regulated potassium-efflux system protein KefB	601	Escherichia coli M718 [656419]	295-303
	LYVVAALVV	114	A0A1S6TDM7	A0A1S6TDM7_ECOLX [tr]	Hydrogenase 4 subunit B	672	Escherichia coli M8 [1392854]	657-665
	LYVVAALVV	202	E9YQZ8	E9YQZ8_ECOLX [tr]	NADH-Ubiquinone/plastoquinone	672	Escherichia coli M863 [656420]	657-665
	LYVVAALVV	190	D7YBL5	D7YBL5_ECOLX [tr]	NADH-ubiquinone/plastoquinone (Complex I) family protein	672	Escherichia coli MS 115-1 [749537]	657-665
	LYVVAALVV	200	E9TBR0	E9TBR0_ECOLX [tr]	NADH-ubiquinone/plastoquinone (Complex I) family protein	672	Escherichia coli MS 117-3 [749539]	657-665
	LYVVAALVV	193	D8E2K1	D8E2K1_ECOLX [tr]	Hydrogenase 4 subunit B	672	Escherichia coli MS 119-7 [679206]	657-665
	LYVVAALVV	196	E1J3F5	E1J3F5_ECOLX [tr]	Putative hydrogenase 4 subunit B	449	Escherichia coli MS 124-1 [679205]	434-442
	LYVVAALVV	195	E1ING4	E1ING4_ECOLX [tr]	Putative hydrogenase 4 subunit B	449	Escherichia coli MS 145-7 [679204]	434-442
	LYVVAALVV	188	D7X5G0	D7X5G0_ECOLX [tr]	Hydrogenase 4 subunit B	672	Escherichia coli MS 198-1 [749549]	657-665
	VIAVVVLVA	109	D7X2J9	D7X2J9_ECOLX [tr]	Glutathione-regulated potassium-efflux system protein KefB	601	Escherichia coli MS 198-1 [749549]	295-303
	LYVVAALVV	191	D7ZI98	D7ZI98_ECOLX [tr]	Hydrogenase 4 subunit B	672	Escherichia coli MS 69-1 [749531]	657-665
	VIAVVVLVA	110	D7ZAM1	D7ZAM1_ECOLX [tr]	Glutathione-regulated potassium-efflux system protein KefB	601	Escherichia coli MS 69-1 [749531]	295-303
	LYVVAALVV	189	D7XKT3	D7XKT3_ECOLX [tr]	NADH-ubiquinone/plastoquinone (Complex I) family protein	449	Escherichia coli MS 84-1 [749533]	434-442
	LYVVAALVV	198	E6BGQ1	E6BGQ1_ECOLX [tr]	Putative hydrogenase 4 subunit B	449	Escherichia coli MS 85-1 [679202]	434-442
	LYVVAALVV	137	A0A222QNC9	A0A222QNC9_ECOLX [tr]	Hydrogenase 4, membrane subunit	672	Escherichia coli NCCP15648 [1200752]	657-665
	LYVVAALVV	41	A0A0E0XZD2	A0A0E0XZD2_ECO1C [tr]	Hydrogenase 4 subunit B	672	Escherichia coli O104:H4 (strain 2011C-3493) [1133852]	657-665
	LYVVAALVV	180	C8UE51	C8UE51_ECO1A [tr]	Hydrogenase 4, membrane subunit HyfB	672	Escherichia coli O111:H- (strain 11128 / EHEC) [585396]	657-665
	LYVVAALVV	231	K4VH41	K4VH41_ECOLX [tr]	Hydrogenase 4 subunit B	672	Escherichia coli O111:H11 str. CVM9455 [1165939]	657-665
	LYVVAALVV	232	K4VMZ2	K4VMZ2_ECOLX [tr]	Hydrogenase 4 subunit B	672	Escherichia coli O111:H8 str. CVM9634 [1165944]	657-665
	LYVVAALVV	6	A0A027TYS6	A0A027TYS6_ECOLX [tr]	Hydrogenase 4 subunit B	672	Escherichia coli O111:NM str. K6722 [1446533]	657-665
	LYVVAALVV	8	A0A028EDH4	A0A028EDH4_ECOLX [tr]	Hydrogenase 4 subunit B	672	Escherichia coli O118:H16 str. 2009C-4446 [1446549]	657-665
	LYVVAALVV	43	A0A0E2TYE2	A0A0E2TYE2_ECOLX [tr]	Hydantoin racemase	449	Escherichia coli O121:H19 str. 2010C-3609 [1446560]	434-442
	LYVVAALVV	14	A0A070FHH2	A0A070FHH2_ECOLX [tr]	Hydrogenase 4 subunit B	672	Escherichia coli O128:H2 str. 2011C-3317 [1446581]	657-665
	LYVVAALVV	12	A0A070CMY0	A0A070CMY0_ECOLX [tr]	Hydantoin racemase	463	Escherichia coli O145:H25 str. 07-3858 [1446583]	448-456
	LYVVAALVV	1	A0A023Z161	A0A023Z161_ECOLX [tr]	Hydrogenase-4 component B / Formate hydrogenlyase subunit 3	672	Escherichia coli O145:H28 str. RM12581 [1248823]	657-665
	LYVVAALVV	4	A0A025C4Z7	A0A025C4Z7_ECOLX [tr]	Hydrogenase 4 subunit B	672	Escherichia coli O145:NM str. 2010C-3526 [1446596]	657-665
	LYVVAALVV	13	A0A070CSY2	A0A070CSY2_ECOLX [tr]	Hydantoin racemase	463	Escherichia coli O146:H21 str. 2010C-3325 [1446599]	448-456
	LYVVAALVV	132	A0A1Z3V171	A0A1Z3V171_ECOLX [tr]	Hydrogenase 4 subunit B	672	Escherichia coli O157 [1045010]	657-665
	LYVVAALVV	55	A0A0H3PMG7	A0A0H3PMG7_ECO5C [tr]	Hydrogenase-4 component B	672	Escherichia coli O157:H7 (strain EC869) [478008]	657-665
	LYVVAALVV	53	A0A0H3JG29	A0A0H3JG29_ECO57 [tr]	Hydrogenase 4 membrane subunit	672	Escherichia coli O157:H7 [83334]	657-665
	LYVVAALVV	246	Q8XBC4	Q8XBC4_ECO57 [tr]	Hydrogenase 4 membrane subunit	672	Escherichia coli O157:H7 [83334]	657-665
	LYVVAALVV	49	A0A0F6FAJ1	A0A0F6FAJ1_ECO57 [tr]	Hydrogenase-4 component B / Formate hydrogenlyase subunit 3	672	Escherichia coli O157:H7 str. SS52 [1330457]	657-665
	LYVVAALVV	176	B7N664	B7N664_ECOLU [tr]	Hydrogenase 4, membrane subunit	672	Escherichia coli O17:K52:H18 (strain UMN026 / ExPEC) [585056]	657-665
	VIAVVVLVA	103	B7NDV9	KEFB_ECOLU [sp]	Glutathione-regulated potassium-efflux system protein KefB	601	Escherichia coli O17:K52:H18 (strain UMN026 / ExPEC) [585056]	295-303
	LYVVAALVV	5	A0A026UK56	A0A026UK56_ECOLX [tr]	Hydantoin racemase	463	Escherichia coli O174:H8 str. 04-3038 [1446704]	448-456
	LYVVAALVV	33	A0A0A8UFD3	A0A0A8UFD3_ECOLX [tr]	Hydrogenase 4, membrane subunit	672	Escherichia coli O26:H11 [244319]	657-665
	LYVVAALVV	183	D3H2X5	D3H2X5_ECO44 [tr]	Hydrogenase-4 component B	672	Escherichia coli O44:H18 (strain 042 / EAEC) [216592]	657-665
	LYVVAALVV	184	D3QM61	D3QM61_ECOCB [tr]	Hydrogenase 4 membrane subunit	672	Escherichia coli O55:H7 (strain CB9615 / EPEC) [701177]	657-665
	LYVVAALVV	7	A0A028ASI8	A0A028ASI8_ECOLX [tr]	Hydrogenase 4 subunit B	672	Escherichia coli O69:H11 str. 08-4661 [1446753]	657-665
	LYVVAALVV	54	A0A0H3MSS5	A0A0H3MSS5_ECO7I [tr]	Hydrogenase 4, membrane subunit	672	Escherichia coli O7:K1 (strain IAI39 / ExPEC) [585057]	657-665
	LYVVAALVV	40	A0A0E0V7S8	A0A0E0V7S8_ECOLX [tr]	Hydrogenase 4, membrane subunit	672	Escherichia coli O7:K1 str. CE10 [1072459]	657-665
	LYVVAALVV	241	N4NYD0	N4NYD0_ECOLX [tr]	Hydrogenase-4 component B	463	Escherichia coli P0301867.5 [1116069]	448-456
	LYVVAALVV	50	A0A0G3KBW9	A0A0G3KBW9_ECOLX [tr]	Hydrogenase 4, membrane subunit	672	Escherichia coli PCN033 [1001989]	657-665
	VIAVVVLVA	21	A0A0G3K9T5	A0A0G3K9T5_ECOLX [tr]	Glutathione-regulated potassium-efflux system protein KefB	601	Escherichia coli PCN033 [1001989]	295-303
	LYVVAALVV	129	A0A1X3LGA7	A0A1X3LGA7_ECOLX [tr]	Hydrogenase-4 component B	672	Escherichia coli TA054 [656433]	657-665
	LYVVAALVV	130	A0A1X3M0U2	A0A1X3M0U2_ECOLX [tr]	Hydrogenase-4 component B	672	Escherichia coli TA249 [656441]	657-665
	LYVVAALVV	208	F4V4K3	F4V4K3_ECOLX [tr]	Hydrogenase-4 component B	672	Escherichia coli TA280 [656444]	657-665
	VIAVVVLVA	116	F4V761	F4V761_ECOLX [tr]	Glutathione-regulated potassium-efflux system protein KefB	601	Escherichia coli TA280 [656444]	295-303
	LYVVAALVV	126	A0A1X3J2U2	A0A1X3J2U2_ECOLX [tr]	Hydrogenase-4 component B	672	Escherichia coli TA447 [656447]	657-665
	LYVVAALVV	201	E9XK65	E9XK65_ECOLX [tr]	NADH-Ubiquinone/plastoquinone	672	Escherichia coli TW10509 [656449]	657-665
	LYVVAALVV	10	A0A064TBP9	A0A064TBP9_ECOLX [tr]	Hydrogenase-4 component B	672	Escherichia coli UCI 65 [1438695]	657-665
	LYVVAALVV	257	T9B1S6	T9B1S6_ECOLX [tr]	Hydrogenase-4 component B	672	Escherichia coli UMEA 3200-1 [1281213]	657-665
	LYVVAALVV	258	T9CUM1	T9CUM1_ECOLX [tr]	Hydrogenase-4 component B	449	Escherichia coli UMEA 3212-1 [1281218]	434-442
	LYVVAALVV	269	V2SWS4	V2SWS4_ECOLX [tr]	Hydrogenase-4 component B	672	Escherichia coli UMEA 3323-1 [1281241]	657-665
	VIAVVVLVA	142	V2SRI4	V2SRI4_ECOLX [tr]	Glutathione-regulated potassium-efflux system protein kefB	418	Escherichia coli UMEA 3323-1 [1281241]	295-303
	LYVVAALVV	259	T9TLD2	T9TLD2_ECOLX [tr]	Hydrogenase-4 component B	672	Escherichia coli UMEA 3718-1 [1281269]	657-665
	LYVVAALVV	212	G0FFU6	G0FFU6_ECOLX [tr]	Hydrogenase-4 component B	672	Escherichia coli UMNF18 [1050617]	657-665
	LYVVAALVV	39	A0A0E0U1F8	A0A0E0U1F8_ECOLX [tr]	Hydrogenase-4, subunit B	446	Escherichia coli UMNK88 [696406]	431-439
	LYVVAALVV	215	I0VTI2	I0VTI2_ECOLX [tr]	Hydrogenase 4 subunit B	427	Escherichia coli W26 [1090926]	412-420
	LYVVAALVV	48	A0A0F6C7G1	A0A0F6C7G1_ECOLX [tr]	Hydrogenase 4 subunit B	672	Escherichia coli Xuzhou21 [741093]	657-665
	LYVVVALVV	6	B7LKF9	B7LKF9_ESCF3 [tr]	Putative hydrogenase 4, membrane subunit	691	Escherichia fergusonii (strain ATCC 35469 / DSM 13698 / CDC 0568-73) [585054]	676-684
	LYVVVALVV	7	F0JUD8	F0JUD8_ESCFE [tr]	Hydrogenase 4 subunit B	673	Escherichia fergusonii ECD227 [981367]	658-666
	VIVVVALAV	2	A0A090V6J5	A0A090V6J5_ESCVU [tr]	Uncharacterized protein	145	Escherichia vulneris NBRC 102420 [1115515]	131-139
	VIAVVVMAA	1	A0A090V2K8	A0A090V2K8_ESCVU [tr]	Probable lipid II flippase MurJ	511	Escherichia vulneris NBRC 102420 [1115515]	449-457
	VIVVAALAV	2	A0A0N0V4L6	A0A0N0V4L6_FUSLA [tr]	Amino acid transporter	507	Fusarium langsethiae [179993]	201-209
	WISGSNAIL	1	A0A1L7TA95	A0A1L7TA95_9HYPO [tr]	Uncharacterized protein	419	Fusarium mangiferae [192010]	269-277
	WISGSNAIL	2	F9FFH8	F9FFH8_FUSOF [tr]	Uncharacterized protein	431	Fusarium oxysporum (strain Fo5176) (Fusarium vascular wilt) [660025]	285-293
	WISGSNAIL	8	X0H895	X0H895_FUSOX [tr]	Uncharacterized protein	426	Fusarium oxysporum f. sp. conglutinans race 2 54008 [1089457]	280-288
	WISGSNAIL	4	N4UXG5	N4UXG5_FUSC1 [tr]	Uncharacterized protein	443	Fusarium oxysporum f. sp. cubense (strain race 1) (Panama disease fungus) [1229664]	297-305
	LMVVAALAV	3	N1S2I6	N1S2I6_FUSC4 [tr]	Glutamyl-tRNA(Gln) amidotransferase subunit A	629	Fusarium oxysporum f. sp. cubense (strain race 4) (Panama disease fungus) [1229665]	2017-12-20
	WISGSNAIL	3	N1SAB8	N1SAB8_FUSC4 [tr]	Uncharacterized protein	443	Fusarium oxysporum f. sp. cubense (strain race 4) (Panama disease fungus) [1229665]	297-305
	LMVVAALAV	5	X0IQY4	X0IQY4_FUSOX [tr]	Uncharacterized protein	339	Fusarium oxysporum f. sp. cubense tropical race 4 54006 [1089451]	2017-12-20
	WISGSNAIL	9	X0IT65	X0IT65_FUSOX [tr]	Uncharacterized protein	426	Fusarium oxysporum f. sp. cubense tropical race 4 54006 [1089451]	280-288
	LMVVAALAV	1	A0A0D2XF97	A0A0D2XF97_FUSO4 [tr]	Uncharacterized protein	644	Fusarium oxysporum f. sp. lycopersici (strain 4287 / CBS 123668 / FGSC 9935 / NRRL 34936) (Fusarium vascular wilt of tomato) [426428]	2017-12-20
	WISGSNAIL	7	W9P2A9	W9P2A9_FUSOX [tr]	Uncharacterized protein	332	Fusarium oxysporum f. sp. pisi HDV247 [1080344]	186-194
	WISGSNAIL	10	X0L6G9	X0L6G9_FUSOX [tr]	Uncharacterized protein	443	Fusarium oxysporum f. sp. vasinfectum 25433 [1089449]	297-305
	LMVVAALAV	4	W9KQK2	W9KQK2_FUSOX [tr]	Uncharacterized protein	284	Fusarium oxysporum Fo47 [660027]	2017-12-20
	WISGSNAIL	6	W9JJM2	W9JJM2_FUSOX [tr]	Uncharacterized protein	431	Fusarium oxysporum Fo47 [660027]	285-293
	WISGSNAIL	5	W9HPH6	W9HPH6_FUSOX [tr]	Uncharacterized protein	414	Fusarium oxysporum FOSC 3-a [909455]	268-276
	YIVVVALIA	1	A0A086RNZ7	A0A086RNZ7_HELPX [tr]	MFS transporter	388	Helicobacter pylori (Campylobacter pylori) [210]	357-365
	YIVVVALIA	2	A0A0L0PCU8	A0A0L0PCU8_HELPX [tr]	MFS transporter	389	Helicobacter pylori (Campylobacter pylori) [210]	357-365
	YIVVVALIA	3	A0A0L0PVG2	A0A0L0PVG2_HELPX [tr]	MFS transporter	389	Helicobacter pylori (Campylobacter pylori) [210]	357-365
	YIVVVALIA	4	A0A0L0Q3M5	A0A0L0Q3M5_HELPX [tr]	MFS transporter	389	Helicobacter pylori (Campylobacter pylori) [210]	357-365
	YIVVVALIA	5	A0A0L0QGZ5	A0A0L0QGZ5_HELPX [tr]	MFS transporter	389	Helicobacter pylori (Campylobacter pylori) [210]	357-365
	YIVVVALIA	6	A0A1A9GZS1	A0A1A9GZS1_HELPX [tr]	MFS transporter	388	Helicobacter pylori (Campylobacter pylori) [210]	357-365
	YIVVVALIA	8	A0A1Q2P571	A0A1Q2P571_HELPX [tr]	Proline/betaine transporter	315	Helicobacter pylori (Campylobacter pylori) [210]	284-292
	YIVVVALIA	9	A0A1Q2PFP7	A0A1Q2PFP7_HELPX [tr]	Proline/betaine transporter	314	Helicobacter pylori (Campylobacter pylori) [210]	283-291
	YIVVVALIA	10	A0A1Q2QB86	A0A1Q2QB86_HELPX [tr]	Proline/betaine transporter	315	Helicobacter pylori (Campylobacter pylori) [210]	284-292
	YIVVVALIA	11	A0A1Q2QKA1	A0A1Q2QKA1_HELPX [tr]	Proline/betaine transporter	316	Helicobacter pylori (Campylobacter pylori) [210]	284-292
	YIVVVALIA	12	A0A1Q2QPL8	A0A1Q2QPL8_HELPX [tr]	Proline/betaine transporter	316	Helicobacter pylori (Campylobacter pylori) [210]	284-292
	YIVVVALIA	13	A0A1Q2QTX0	A0A1Q2QTX0_HELPX [tr]	Proline/betaine transporter	354	Helicobacter pylori (Campylobacter pylori) [210]	284-292
	YIVVVALIA	14	A0A1Q2R750	A0A1Q2R750_HELPX [tr]	Proline/betaine transporter	315	Helicobacter pylori (Campylobacter pylori) [210]	284-292
	YIVVVALIA	15	A0A1Q2RUN5	A0A1Q2RUN5_HELPX [tr]	Proline/betaine transporter	316	Helicobacter pylori (Campylobacter pylori) [210]	284-292
	YIVVVALIA	16	A0A1Q2S7Z1	A0A1Q2S7Z1_HELPX [tr]	Proline/betaine transporter	316	Helicobacter pylori (Campylobacter pylori) [210]	284-292
	YIVVVALIA	17	A0A1Q4IQY2	A0A1Q4IQY2_HELPX [tr]	MFS transporter	388	Helicobacter pylori (Campylobacter pylori) [210]	357-365
	YIVVVALIA	18	A0A1Q9G5D0	A0A1Q9G5D0_HELPX [tr]	Integrase	459	Helicobacter pylori (Campylobacter pylori) [210]	428-436
	YIVVVALIA	19	A0A221JA46	A0A221JA46_HELPX [tr]	MFS transporter	460	Helicobacter pylori (Campylobacter pylori) [210]	428-436
	YIVVVALIA	22	E6S2L0	E6S2L0_HELPF [tr]	Transporter, major facilitator family protein	465	Helicobacter pylori (strain 35A) [585535]	433-441
	YIVVVALIA	20	E6NI99	E6NI99_HELPK [tr]	Proline and betaine transporter	390	Helicobacter pylori (strain F30) [866345]	358-366
	YIVVVALIA	21	E6NSA3	E6NSA3_HELPQ [tr]	Proline and betaine transporter	388	Helicobacter pylori (strain F57) [866346]	357-365
	YIVVVALIA	24	J0HKP0	J0HKP0_HELPX [tr]	Proline/betaine transporter	389	Helicobacter pylori CPY1962 [992016]	357-365
	YIVVVALIA	29	T5CKL1	T5CKL1_HELPX [tr]	MFS transporter	389	Helicobacter pylori FD506 [1191281]	357-365
	YIVVVALIA	30	T5CWL6	T5CWL6_HELPX [tr]	MFS transporter	388	Helicobacter pylori FD568 [1191282]	357-365
	YIVVVALIA	31	T5DI18	T5DI18_HELPX [tr]	MFS transporter	389	Helicobacter pylori GC26 [1191287]	357-365
	YIVVVALIA	25	M4ZJQ9	M4ZJQ9_HELPX [tr]	Proline and betaine transporter	389	Helicobacter pylori OK113 [1248725]	357-365
	YIVVVALIA	28	T0EW26	T0EW26_HELPX [tr]	MFS transporter	385	Helicobacter pylori UM023 [1365636]	357-365
	YIVVVALIA	27	T0DG04	T0DG04_HELPX [tr]	MFS transporter	396	Helicobacter pylori UM038 [1352343]	357-365
	YIVVVALIA	26	R4QCR2	R4QCR2_HELPX [tr]	MFS transporter	389	Helicobacter pylori UM066 [1321940]	357-365
	YIVVVALIA	23	I2DGK2	I2DGK2_HELPX [tr]	Proline and betaine transporter	388	Helicobacter pylori XZ274 [1127122]	357-365
	IIAVVALIV	6	A0A1B8J984	A0A1B8J984_9HELI [tr]	Uncharacterized protein	260	Helicobacter sp. CLO-3 [211]	41-49
	IIVSSGAIA	66	A0A1B8JAR2	A0A1B8JAR2_9HELI [tr]	Glutamate 5-kinase	521	Helicobacter sp. CLO-3 [211]	174-182
	IIVVAVLAA	6	Q0QHH5	Q0QHH5_9INFA [tr]	Hemagglutinin	566	Influenza A virus (A/duck/Taiwan/A68/03(H6N1)) [371227]	2017-04-12
	IIAVAVLAV	4	C4GMQ0	C4GMQ0_9NEIS [tr]	Uncharacterized protein	486	Kingella oralis ATCC 51147 [629741]	22-30
	LYVVAALVV	37	A0A0D1LBW2	A0A0D1LBW2_KLEAE [tr]	Hydrogenase 4 subunit B	670	Klebsiella aerogenes (Enterobacter aerogenes) [548]	655-663
	VLVAFADLD	3	A0A0D5WRV9	A0A0D5WRV9_9ENTR [tr]	Diguanylate cyclase	340	Klebsiella michiganensis [1134687]	206-214
	IIAVVAMAV	8	A0A168LD23	A0A168LD23_KLEOX [tr]	Lipoprotein releasing system transmembrane protein LolC	400	Klebsiella oxytoca [571]	368-376
	IIAVAALVA	5	A0A181Y0F2	A0A181Y0F2_KLEOX [tr]	Alkaline phosphatase	235	Klebsiella oxytoca [571]	18-26
	LYVVAALVV	87	A0A181WQB4	A0A181WQB4_KLEOX [tr]	Formate hydrogenlyase subunit 3	672	Klebsiella oxytoca [571]	657-665
	VSVLITLVW	5	A0A163Y6C8	A0A163Y6C8_KLEOX [tr]	Ammonium transporter	428	Klebsiella oxytoca [571]	379-387
	LYVVAALVV	273	W1AWX4	W1AWX4_KLEPN [tr]	Hydrogenase-4 component B / Formate hydrogenlyase subunit 3	672	Klebsiella pneumoniae IS22 [1432547]	657-665
	LIILVTSVA	47	V6HVX5	V6HVX5_9LEPT [tr]	Phospholipase D-nuclease N-terminal domain protein	104	Leptospira alexanderi serovar Manhao 3 str. L 60 [1049759]	94-102
	LSILVVSVA	12	V6HX65	V6HX65_9LEPT [tr]	Spirochaetales surface lipoprotein	272	Leptospira alexanderi serovar Manhao 3 str. L 60 [1049759]	2017-04-12
	LIILITSVA	2	A0A1D7UVL8	A0A1D7UVL8_9LEPT [tr]	Phospholipase	104	Leptospira alstonii [28452]	94-102
	VIGSSASIA	15	B0SRZ6	B0SRZ6_LEPBP [tr]	ABC-type transport system, ATP binding protein putative membrane protein putative signal peptide	606	Leptospira biflexa serovar Patoc (strain Patoc 1 / ATCC 23582 / Paris) [456481]	140-148
	LIILITSVA	1	A0A0E3B8K1	A0A0E3B8K1_LEPBO [tr]	Phospholipase D-nuclease N-terminal domain protein	104	Leptospira borgpetersenii serovar Ballum [280505]	94-102
	LIILITSVA	7	Q04TQ5	Q04TQ5_LEPBJ [tr]	Uncharacterized protein	104	Leptospira borgpetersenii serovar Hardjo-bovis (strain JB197) [355277]	94-102
	LIILITSVA	4	M6C250	M6C250_LEPBO [tr]	Phospholipase D-nuclease N-terminal domain protein	104	Leptospira borgpetersenii serovar Hardjo-bovis str. Sponselee [1303729]	94-102
	LIILITSVA	6	M6VRV3	M6VRV3_LEPBO [tr]	Phospholipase D-nuclease N-terminal domain protein	104	Leptospira borgpetersenii serovar Pomona str. 200901868 [1192866]	94-102
	LIILITSVA	3	M3FAY3	M3FAY3_LEPBO [tr]	Phospholipase D-nuclease N-terminal domain protein	104	Leptospira borgpetersenii str. 200701203 [1193007]	94-102
	LIILVTSVA	12	A0A1N6Q9I1	A0A1N6Q9I1_LEPIR [tr]	Phospholipase_D-nuclease N-terminal	104	Leptospira interrogans [173]	94-102
	LIILVTSVA	43	Q72Q96	Q72Q96_LEPIC [tr]	Uncharacterized protein	126	Leptospira interrogans serogroup Icterohaemorrhagiae serovar copenhageni (strain Fiocruz L1-130) [267671]	116-124
	LIILVTSVA	44	Q8F5W2	Q8F5W2_LEPIN [tr]	Uncharacterized protein	104	Leptospira interrogans serogroup Icterohaemorrhagiae serovar Lai (strain 56601) [189518]	94-102
	LIILVTSVA	15	A0A1V2ZP80	A0A1V2ZP80_LEPIR [tr]	Phospholipase	104	Leptospira interrogans serovar Australis [211882]	94-102
	LIILVTSVA	42	N1UIR8	N1UIR8_LEPIR [tr]	Phospholipase D-nuclease N-terminal domain protein	104	Leptospira interrogans serovar Australis str. 200703203 [1085541]	94-102
	LIILVTSVA	34	M6SXW9	M6SXW9_LEPIR [tr]	Phospholipase D-nuclease N-terminal domain protein	103	Leptospira interrogans serovar Bataviae str. HAI135 [1085538]	93-101
	LIILVTSVA	4	A0A0E2CSI1	A0A0E2CSI1_LEPIR [tr]	Phospholipase D-nuclease N-terminal domain protein	104	Leptospira interrogans serovar Bataviae str. L1111 [1049804]	94-102
	LIILVTSVA	13	A0A1R0JP08	A0A1R0JP08_LEPIR [tr]	Phospholipase	104	Leptospira interrogans serovar Canicola [211880]	94-102
	LIILVTSVA	17	A0A1X8WJ53	A0A1X8WJ53_LEPIR [tr]	Uncharacterized protein	104	Leptospira interrogans serovar Canicola [211880]	94-102
	LIILVTSVA	16	A0A1V8N540	A0A1V8N540_LEPIR [tr]	Phospholipase	104	Leptospira interrogans serovar Canicola str. Gui44 [1433285]	94-102
	LIILVTSVA	21	M3ILZ5	M3ILZ5_LEPIT [tr]	Phospholipase D-nuclease N-terminal domain protein	104	Leptospira interrogans serovar Copenhageni str. LT2050 [1001598]	94-102
	LIILVTSVA	20	M3I3G3	M3I3G3_LEPIR [tr]	Phospholipase D-nuclease N-terminal domain protein	104	Leptospira interrogans serovar Grippotyphosa str. LT2186 [1001599]	94-102
	LIILVTSVA	9	A0A0M4N7Y6	A0A0M4N7Y6_LEPIR [tr]	Uncharacterized protein	104	Leptospira interrogans serovar Hardjo str. Norma [1279460]	94-102
	LIILVTSVA	33	M6R306	M6R306_LEPIR [tr]	Phospholipase D-nuclease N-terminal domain protein	104	Leptospira interrogans serovar Icterohaemorrhagiae str. Verdun HP [1049910]	94-102
	LIILVTSVA	1	A0A098MVC9	A0A098MVC9_LEPIR [tr]	Phospholipase	104	Leptospira interrogans serovar Lai [57678]	94-102
	LIILVTSVA	2	A0A0C5X5F5	A0A0C5X5F5_LEPIR [tr]	Uncharacterized protein	104	Leptospira interrogans serovar Linhai str. 56609 [1395589]	94-102
	LIILVTSVA	18	M3E6E5	M3E6E5_LEPIR [tr]	Phospholipase D-nuclease N-terminal domain protein	104	Leptospira interrogans serovar Lora str. TE 1992 [1193028]	94-102
	LIILVTSVA	11	A0A163PDK4	A0A163PDK4_LEPIR [tr]	Phospholipase	104	Leptospira interrogans serovar Pomona [44276]	94-102
	LIILVTSVA	40	M6ZQV3	M6ZQV3_LEPIR [tr]	Phospholipase D-nuclease N-terminal domain protein	104	Leptospira interrogans serovar Pyrogenes str. 200701872 [1193029]	94-102
	LIILVTSVA	30	M6KJN4	M6KJN4_LEPIR [tr]	Phospholipase D-nuclease N-terminal domain protein	104	Leptospira interrogans serovar Pyrogenes str. L0374 [1049928]	94-102
	LIILVTSVA	22	M6A1W3	M6A1W3_LEPIR [tr]	Phospholipase D-nuclease N-terminal domain protein	104	Leptospira interrogans serovar Valbuzzi str. Duyster [1218582]	94-102
	LIILVTSVA	28	M6HL60	M6HL60_LEPIR [tr]	Phospholipase D-nuclease N-terminal domain protein	104	Leptospira interrogans serovar Zanoni str. LT2156 [1001601]	94-102
	LIILVTSVA	7	A0A0F6HVM6	A0A0F6HVM6_LEPIR [tr]	Phospholipase D-nuclease N-terminal domain protein	104	Leptospira interrogans str. 2002000621 [1001588]	94-102
	LIILVTSVA	27	M6GRJ6	M6GRJ6_LEPIR [tr]	Phospholipase D-nuclease N-terminal domain protein	104	Leptospira interrogans str. 2006001854 [1001590]	94-102
	LIILVTSVA	8	A0A0F6IHM4	A0A0F6IHM4_LEPIR [tr]	Phospholipase D-nuclease N-terminal domain protein	104	Leptospira interrogans str. FPW1039 [1193040]	94-102
	LIILVTSVA	36	M6VE61	M6VE61_LEPIR [tr]	Phospholipase D-nuclease N-terminal domain protein	103	Leptospira interrogans str. HAI1536 [1193041]	93-101
	LIILVTSVA	6	A0A0F6HG69	A0A0F6HG69_LEPIR [tr]	Phospholipase D-nuclease N-terminal domain protein	104	Leptospira interrogans str. UI 12621 [1049937]	94-102
	LIILVTSVA	5	A0A0E2D394	A0A0E2D394_LEPIR [tr]	Phospholipase D-nuclease N-terminal domain protein	104	Leptospira interrogans str. UI 12758 [1049938]	94-102
	LIILVTSVA	29	M6IBX4	M6IBX4_9LEPT [tr]	Phospholipase D-nuclease N-terminal domain protein	104	Leptospira kirschneri serovar Bim str. 1051 [1049941]	94-102
	LIILVTSVA	25	M6F9G9	M6F9G9_9LEPT [tr]	Phospholipase D-nuclease N-terminal domain protein	104	Leptospira kirschneri serovar Bulgarica str. Nikolaevo [1240687]	94-102
	LIILVTSVA	14	A0A1T1E0P7	A0A1T1E0P7_9LEPT [tr]	Phospholipase	104	Leptospira kirschneri serovar Pomona [561005]	94-102
	LIILVTSVA	38	M6X4M0	M6X4M0_9LEPT [tr]	Phospholipase D-nuclease N-terminal domain protein	104	Leptospira kirschneri str. 200801925 [1193046]	94-102
	LIILVTSVA	3	A0A0E2AZF7	A0A0E2AZF7_9LEPT [tr]	Phospholipase D-nuclease N-terminal domain protein	104	Leptospira kirschneri str. H1 [1049966]	94-102
	LIILVTSVA	48	V6I4V9	V6I4V9_9LEPT [tr]	Phospholipase D-nuclease N-terminal domain protein	104	Leptospira kmetyi serovar Malaysia str. Bejo-Iso9 [1049970]	94-102
	LIILVTSVA	37	M6VIX0	M6VIX0_9LEPT [tr]	Phospholipase D-nuclease N-terminal domain protein	104	Leptospira mayottensis 200901116 [1192864]	94-102
	LSILVVSVA	10	M6UU69	M6UU69_9LEPT [tr]	Spirochaetales surface lipoprotein	272	Leptospira mayottensis 200901116 [1192864]	2017-04-12
	VIGSSASIA	17	K5CZH7	K5CZH7_LEPME [tr]	Putative ABC transporter, permease/ATP-binding protein	607	Leptospira meyeri serovar Hardjo str. Went 5 [1193051]	140-148
	VIGSSASIA	18	M6C8Y6	M6C8Y6_LEPME [tr]	Putative ABC transporter, permease/ATP-binding protein	607	Leptospira meyeri serovar Semaranga str. Veldrot Semarang 173 [1218585]	140-148
	LIILVTSVA	35	M6UEU7	M6UEU7_9LEPT [tr]	Phospholipase D-nuclease N-terminal domain protein	104	Leptospira noguchii serovar Autumnalis str. ZUN142 [1085540]	94-102
	LIILVTSVA	45	T0FHG7	T0FHG7_9LEPT [tr]	Phospholipase D-nuclease N-terminal domain protein	103	Leptospira noguchii serovar Panama str. CZ214 [1001595]	93-101
	LIILVTSVA	39	M6Y8V9	M6Y8V9_9LEPT [tr]	Phospholipase D-nuclease N-terminal domain protein	103	Leptospira noguchii str. 2001034031 [1193053]	93-101
	LIILVTSVA	46	V6GZY6	V6GZY6_9LEPT [tr]	Phospholipase D-nuclease N-terminal domain protein	104	Leptospira noguchii str. Cascata [1193054]	94-102
	LIILVTSVA	24	M6ED44	M6ED44_9LEPT [tr]	Phospholipase D-nuclease N-terminal domain protein	104	Leptospira santarosai str. CBC613 [1218595]	94-102
	LSILISSYA	6	M6DTK5	M6DTK5_9LEPT [tr]	Uncharacterized protein	102	Leptospira sp. B5-022 [1242992]	75-83
	LIILVTSVA	23	M6AD48	M6AD48_9LEPT [tr]	Phospholipase D-nuclease N-terminal domain protein	104	Leptospira sp. P2653 [1218600]	94-102
	LSILVVSVA	6	M6A5Y8	M6A5Y8_9LEPT [tr]	Spirochaetales surface lipoprotein	272	Leptospira sp. P2653 [1218600]	2017-04-12
	LIILITSVA	5	M6EBB2	M6EBB2_9LEPT [tr]	Phospholipase D-nuclease N-terminal domain protein	104	Leptospira sp. serovar Kenya str. Sh9 [1242991]	94-102
	LIILVTSVA	10	A0A150FJD0	A0A150FJD0_9LEPT [tr]	Phospholipase	104	Leptospira sp. ZV016 [1799529]	94-102
	VIGSSASIA	19	N1W1C2	N1W1C2_9LEPT [tr]	Putative ABC transporter, permease/ATP-binding protein	606	Leptospira terpstrae serovar Hualin str. LT 11-33 = ATCC 700639 [1257025]	140-148
	VIGSSASIA	20	N1W5M0	N1W5M0_9LEPT [tr]	Putative ABC transporter, permease/ATP-binding protein	606	Leptospira vanthielii serovar Holland str. Waz Holland = ATCC 700522 [1218591]	140-148
	LIILVTSVA	19	M3FPI3	M3FPI3_9LEPT [tr]	Phospholipase D-nuclease N-terminal domain protein	104	Leptospira weilii serovar Topaz str. LT2116 [1088540]	94-102
	LSILVVSVA	5	M3GCN9	M3GCN9_9LEPT [tr]	Spirochaetales surface lipoprotein	272	Leptospira weilii serovar Topaz str. LT2116 [1088540]	2017-04-12
	LIILVTSVA	26	M6FUM7	M6FUM7_9LEPT [tr]	Phospholipase D-nuclease N-terminal domain protein	104	Leptospira weilii str. 2006001855 [996804]	94-102
	LSILVVSVA	7	M6FU35	M6FU35_9LEPT [tr]	Spirochaetales surface lipoprotein	272	Leptospira weilii str. 2006001855 [996804]	2017-04-12
	LIILVTSVA	41	N1UA79	N1UA79_9LEPT [tr]	Phospholipase D-nuclease N-terminal domain protein	104	Leptospira weilii str. Ecochallenge [1049986]	94-102
	LSILVVSVA	11	N1U6Z3	N1U6Z3_9LEPT [tr]	Spirochaetales surface lipoprotein	272	Leptospira weilii str. Ecochallenge [1049986]	2017-04-12
	LIILVTSVA	31	M6LRW8	M6LRW8_9LEPT [tr]	Phospholipase D-nuclease N-terminal domain protein	104	Leptospira weilii str. LNT 1234 [1088541]	94-102
	LSILVVSVA	8	M6LM46	M6LM46_9LEPT [tr]	Spirochaetales surface lipoprotein	272	Leptospira weilii str. LNT 1234 [1088541]	2017-04-12
	LIILVTSVA	32	M6QDM9	M6QDM9_9LEPT [tr]	Phospholipase D-nuclease N-terminal domain protein	104	Leptospira weilii str. UI 13098 [1088542]	94-102
	LSILVVSVA	9	M6QHI2	M6QHI2_9LEPT [tr]	Spirochaetales surface lipoprotein	272	Leptospira weilii str. UI 13098 [1088542]	2017-04-12
	VIGSSASIA	22	R9A3S8	R9A3S8_9LEPT [tr]	Putative ABC transporter, permease/ATP-binding protein	606	Leptospira wolbachii serovar Codice str. CDC [1218599]	140-148
	IIVSSGAIA	170	S3VVI2	S3VVI2_9LEPT [tr]	Glutamate 5-kinase	286	Leptospira wolffii serovar Khorat str. Khorat-H2 [1193069]	54-62
	VIGSSASIA	21	R8ZSK1	R8ZSK1_9LEPT [tr]	Putative ABC transporter, permease/ATP-binding protein	606	Leptospira yanagawae serovar Saopaulo str. Sao Paulo = ATCC 700523 [1249483]	140-148
	YLVAVFVLD	1	A0A1V2NG41	A0A1V2NG41_9MICO [tr]	Uncharacterized protein	297	Microbacterium sp. CSI-V [1933777]	234-242
	LIVLVVLVA	6	A0A1G5DDM0	A0A1G5DDM0_9MICO [tr]	Iron complex transport system permease protein	325	Microbacterium sp. LKL04 [912630]	2017-04-12
	LIVVVVLVA	35	A0A147F6A5	A0A147F6A5_MICTE [tr]	Uncharacterized protein	257	Microbacterium testaceum (Aureobacterium testaceum) (Brevibacterium testaceum) [2033]	19-27
	LMVVAALIV	1	A0A031GWS2	A0A031GWS2_MICLU [tr]	Probable membrane transporter protein	249	Micrococcus luteus (Micrococcus lysodeikticus) [1270]	229-237
	LMVVAALIV	5	A0A1M7CQX4	A0A1M7CQX4_MICLU [tr]	Probable membrane transporter protein	249	Micrococcus luteus (Micrococcus lysodeikticus) [1270]	229-237
	WIAVAVMAV	2	A0A1R4IFM7	A0A1R4IFM7_9MICC [tr]	Predicted arginine uptake transporter	458	Micrococcus lylae [1273]	65-73
	WIAVAVMAV	1	A0A1F1ICK6	A0A1F1ICK6_9MICC [tr]	Uncharacterized protein	458	Micrococcus sp. HMSC067E09 [1739367]	65-73
	LMVVAALIV	4	A0A1F1UGD7	A0A1F1UGD7_9MICC [tr]	Probable membrane transporter protein	297	Micrococcus sp. HMSC30C05 [1581070]	277-285
	IIAVVAMVV	1	A0A1I7MQ45	A0A1I7MQ45_9MICC [tr]	ATP-binding cassette, subfamily B	744	Micrococcus terreus [574650]	77-85
	VYVVVVMVV	1	A0A1V4H0E1	A0A1V4H0E1_9GAMM [tr]	Uncharacterized protein	286	Moraxella equi [60442]	270-278
	LMAVVVMAA	1	A0A1T0CKB4	A0A1T0CKB4_9GAMM [tr]	Mechanosensitive ion channel protein MscS	286	Moraxella lincolnii [90241]	70-78
	LIVVAAMIA	1	A0A1B8PLS5	A0A1B8PLS5_MORNO [tr]	Cytochrome c oxidase accessory protein CcoG	449	Moraxella nonliquefaciens [478]	328-336
	LIVVAAMIA	2	A0A1B8QSN2	A0A1B8QSN2_MORNO [tr]	Cytochrome c oxidase accessory protein CcoG	449	Moraxella nonliquefaciens [478]	328-336
	VLVAVAVLM	1	A0A160GHB7	A0A160GHB7_9GAMM [tr]	Uncharacterized protein	288	Moraxella ovis [29433]	15-23
	LYVVAALVV	31	A0A0A5SF29	A0A0A5SF29_MORMO [tr]	Hydrogenase 4 subunit B	671	Morganella morganii (Proteus morganii) [582]	656-664
	LYVVAALVV	70	A0A0M3EV54	A0A0M3EV54_MORMO [tr]	Hydrogenase 4 subunit B	671	Morganella morganii (Proteus morganii) [582]	656-664
	LYVVAALVV	110	A0A1M7CRY9	A0A1M7CRY9_MORMO [tr]	Hydrogenase-4 component B	671	Morganella morganii (Proteus morganii) [582]	656-664
	LYVVAALVV	134	A0A202JP80	A0A202JP80_MORMO [tr]	Hydrogenase 4 subunit B	671	Morganella morganii (Proteus morganii) [582]	656-664
	LYVVAALVV	239	M7CFU7	M7CFU7_MORMO [tr]	Hydrogenase-4 component B	671	Morganella morganii SC01 [1239989]	656-664
	LYVVAALVV	230	J7SLD9	J7SLD9_MORMO [tr]	Formate hydrogenlyase	671	Morganella morganii subsp. morganii KT [1124991]	656-664
	LYVVAALVV	90	A0A1B8H4E1	A0A1B8H4E1_9GAMM [tr]	Hydrogenase 4 subunit B	671	Morganella psychrotolerans [368603]	656-664
	LYVVAALVV	91	A0A1B8H924	A0A1B8H924_9GAMM [tr]	Hydrogenase 4 subunit B	671	Morganella psychrotolerans [368603]	656-664
	LYVVAALVV	92	A0A1B8HNU6	A0A1B8HNU6_9GAMM [tr]	Hydrogenase 4 subunit B	671	Morganella psychrotolerans [368603]	656-664
	LIAVVALIA	9	A0A1B8H604	A0A1B8H604_9GAMM [tr]	Iron ABC transporter permease	692	Morganella psychrotolerans [368603]	145-153
	IIVVAVLVV	4	A0A197K5S5	A0A197K5S5_9FUNG [tr]	Uncharacterized protein	473	Mortierella elongata AG-77 [1314771]	414-422
	LIVVAVMIA	1	A0A197JC82	A0A197JC82_9FUNG [tr]	Uncharacterized protein	399	Mortierella elongata AG-77 [1314771]	63-71
	VYVVVALAV	9	B1MBQ8	B1MBQ8_MYCA9 [tr]	Conserved hypothetical transport protein	419	Mycobacterium abscessus (strain ATCC 19977 / DSM 44196 / CIP 104536 / JCM 13569 / NCTC 13031 / TMC 1543) [561007]	231-239
	VIVSSGAIA	514	B1MMY6	B1MMY6_MYCA9 [tr]	Glutamate 5-kinase	368	Mycobacterium abscessus (strain ATCC 19977 / DSM 44196 / CIP 104536 / JCM 13569 / NCTC 13031 / TMC 1543) [561007]	56-64
	VYVVVALAV	1	A0A0U1B9L3	A0A0U1B9L3_9MYCO [tr]	Amino acid permease	419	Mycobacterium abscessus [36809]	231-239
	VYVVVALAV	2	A0A0U1BBF2	A0A0U1BBF2_9MYCO [tr]	Conserved hypothetical transport protein	419	Mycobacterium abscessus [36809]	231-239
	VYVVVALAV	3	A0A0U1BWJ4	A0A0U1BWJ4_9MYCO [tr]	Conserved hypothetical transport protein	350	Mycobacterium abscessus [36809]	162-170
	VYAVVALAV	3	A0A0U0YKK6	A0A0U0YKK6_9MYCO [tr]	Conserved hypothetical transport protein	419	Mycobacterium abscessus [36809]	231-239
	VYAVVALAV	4	A0A0U0YNA9	A0A0U0YNA9_9MYCO [tr]	Conserved hypothetical transport protein	190	Mycobacterium abscessus [36809]	2017-02-10
	VYAVVALAV	5	A0A0U0ZJN7	A0A0U0ZJN7_9MYCO [tr]	Conserved hypothetical transport protein	419	Mycobacterium abscessus [36809]	231-239
	VYAVVALAV	6	A0A0U1A5D0	A0A0U1A5D0_9MYCO [tr]	Conserved hypothetical transport protein	419	Mycobacterium abscessus [36809]	231-239
	FIVVVVLAA	10	A0A0U0ZER4	A0A0U0ZER4_9MYCO [tr]	Uncharacterized protein	52	Mycobacterium abscessus [36809]	32-40
	LIILVVLVA	2	A0A0U1A2H0	A0A0U1A2H0_9MYCO [tr]	Transmembrane protein	144	Mycobacterium abscessus [36809]	132-140
	VIVSSGAIA	124	A0A0U0XGZ3	A0A0U0XGZ3_9MYCO [tr]	Glutamate 5-kinase	368	Mycobacterium abscessus [36809]	56-64
	VIVSSGAIA	125	A0A0U0ZN56	A0A0U0ZN56_9MYCO [tr]	Glutamate 5-kinase	368	Mycobacterium abscessus [36809]	56-64
	VIVSSGAIA	126	A0A0U1B149	A0A0U1B149_9MYCO [tr]	Glutamate 5-kinase	260	Mycobacterium abscessus [36809]	56-64
	IMAVAALAA	12	A0A1M9H007	A0A1M9H007_9MYCO [tr]	Extracellular ligand-binding receptor	381	Mycobacterium abscessus subsp. abscessus [1185650]	2017-06-14
	VYVVVALAV	4	A0A1M8FUK4	A0A1M8FUK4_9MYCO [tr]	Conserved hypothetical transport protein	419	Mycobacterium abscessus subsp. abscessus [1185650]	231-239
	VYVVVALAV	5	A0A1M8WM08	A0A1M8WM08_9MYCO [tr]	Conserved hypothetical transport protein	419	Mycobacterium abscessus subsp. abscessus [1185650]	231-239
	VYVVVALAV	6	A0A1M9HDJ4	A0A1M9HDJ4_9MYCO [tr]	Conserved hypothetical transport protein	419	Mycobacterium abscessus subsp. abscessus [1185650]	231-239
	VYVVVALAV	7	A0A1N0A7J8	A0A1N0A7J8_9MYCO [tr]	Exopolyphosphatase	321	Mycobacterium abscessus subsp. abscessus [1185650]	133-141
	VYVVVALAV	8	A0A1N2KWB0	A0A1N2KWB0_9MYCO [tr]	Conserved hypothetical transport protein	419	Mycobacterium abscessus subsp. abscessus [1185650]	231-239
	VYAVVALAV	16	A0A1U0LFJ8	A0A1U0LFJ8_9MYCO [tr]	Exopolyphosphatase	266	Mycobacterium abscessus subsp. abscessus [1185650]	78-86
	VYAVVALAV	17	A0A1U1J4J1	A0A1U1J4J1_9MYCO [tr]	Exopolyphosphatase	419	Mycobacterium abscessus subsp. abscessus [1185650]	231-239
	WIAVAAMAV	4	A0A1N4SAL9	A0A1N4SAL9_9MYCO [tr]	Amino acid/polyamine/organocation transporter, APC superfamily	246	Mycobacterium abscessus subsp. abscessus [1185650]	52-60
	WIAVAVLAA	6	A0A1M9IW73	A0A1M9IW73_9MYCO [tr]	Uncharacterized protein conserved in bacteria	185	Mycobacterium abscessus subsp. abscessus [1185650]	21-29
	LIAVVVLAV	10	A0A1N5V4Q5	A0A1N5V4Q5_9MYCO [tr]	NAD-dependent epimerase/dehydratase	639	Mycobacterium abscessus subsp. abscessus [1185650]	56-64
	VYVVAALVA	5	A0A1N4DUN8	A0A1N4DUN8_9MYCO [tr]	Mce family protein	341	Mycobacterium abscessus subsp. abscessus [1185650]	33-41
	LIVVVALVV	30	A0A1U2PE21	A0A1U2PE21_9MYCO [tr]	Twin-arginine translocation pathway signal	187	Mycobacterium abscessus subsp. abscessus [1185650]	29-37
	LIAVVALVV	77	A0A1N4WAJ4	A0A1N4WAJ4_9MYCO [tr]	Nickel/cobalt efflux system	345	Mycobacterium abscessus subsp. abscessus [1185650]	330-338
	IYVVAVLVA	2	A0A1U0LLU0	A0A1U0LLU0_9MYCO [tr]	Mce family protein	340	Mycobacterium abscessus subsp. abscessus [1185650]	32-40
	IIAVAVLVA	6	A0A1M9KQT7	A0A1M9KQT7_9MYCO [tr]	Uncharacterized protein	70	Mycobacterium abscessus subsp. abscessus [1185650]	19-27
	IIAVAVLVA	7	A0A1N1DN80	A0A1N1DN80_9MYCO [tr]	Uncharacterized protein	70	Mycobacterium abscessus subsp. abscessus [1185650]	19-27
	WIVVAVLVV	6	A0A1N0KZ81	A0A1N0KZ81_9MYCO [tr]	Secretory lipase	409	Mycobacterium abscessus subsp. abscessus [1185650]	2017-07-15
	LIVVAVLVV	43	A0A1U3AAY9	A0A1U3AAY9_9MYCO [tr]	Uncharacterized protein	63	Mycobacterium abscessus subsp. abscessus [1185650]	2017-04-12
	LIVVVVLIA	22	A0A1N1XN61	A0A1N1XN61_9MYCO [tr]	ComE operon protein 1	231	Mycobacterium abscessus subsp. abscessus [1185650]	37-45
	FIVVAVLIV	3	A0A1N4Z5K4	A0A1N4Z5K4_9MYCO [tr]	Cytochrome C-type biogenesis protein ccdA	259	Mycobacterium abscessus subsp. abscessus [1185650]	197-205
	VIVVAVLIV	6	A0A1N1WD39	A0A1N1WD39_9MYCO [tr]	Uncharacterized protein	481	Mycobacterium abscessus subsp. abscessus [1185650]	52-60
	LIILVVLVA	8	A0A1U1RSQ0	A0A1U1RSQ0_9MYCO [tr]	Transmembrane protein	144	Mycobacterium abscessus subsp. abscessus [1185650]	132-140
	LIVLIVLVA	12	A0A1N5C4Z4	A0A1N5C4Z4_9MYCO [tr]	Uncharacterized protein	233	Mycobacterium abscessus subsp. abscessus [1185650]	208-216
	YIVLITLVA	6	A0A1U6LGV5	A0A1U6LGV5_9MYCO [tr]	MFS transporter, sugar porter family	472	Mycobacterium abscessus subsp. abscessus [1185650]	2017-09-17
	LMILVVSVK	10	A0A1N4HQN8	A0A1N4HQN8_9MYCO [tr]	Iron import ATP-binding/permease protein IrtB	555	Mycobacterium abscessus subsp. abscessus [1185650]	50-58
	LMILVVSVK	11	A0A1U0Z3V6	A0A1U0Z3V6_9MYCO [tr]	Iron import ATP-binding/permease protein IrtB	555	Mycobacterium abscessus subsp. abscessus [1185650]	50-58
	LMILVVSVK	12	A0A1U1JZW5	A0A1U1JZW5_9MYCO [tr]	Cysteine/glutathione ABC transporter membrane /ATP-binding component	77	Mycobacterium abscessus subsp. abscessus [1185650]	33-41
	VIVSSGAIA	356	A0A1M8QWU4	A0A1M8QWU4_9MYCO [tr]	Glutamate 5-kinase	368	Mycobacterium abscessus subsp. abscessus [1185650]	56-64
	VIVSSGAIA	357	A0A1N0ITS9	A0A1N0ITS9_9MYCO [tr]	Glutamate 5-kinase	373	Mycobacterium abscessus subsp. abscessus [1185650]	60-68
	VIVSSGAIA	359	A0A1N1S4W0	A0A1N1S4W0_9MYCO [tr]	Glutamate 5-kinase	368	Mycobacterium abscessus subsp. abscessus [1185650]	56-64
	VIVSSGAIA	360	A0A1N4ZGP4	A0A1N4ZGP4_9MYCO [tr]	Glutamate 5-kinase	641	Mycobacterium abscessus subsp. abscessus [1185650]	56-64
	VIVSSGAIA	394	A0A1U0NEE0	A0A1U0NEE0_9MYCO [tr]	Glutamate 5-kinase	368	Mycobacterium abscessus subsp. abscessus [1185650]	56-64
	VYAVVALAV	13	A0A1M8DWI3	A0A1M8DWI3_9MYCO [tr]	Exopolyphosphatase	419	Mycobacterium abscessus subsp. bolletii [319705]	231-239
	VYAVVALAV	14	A0A1M8U1C9	A0A1M8U1C9_9MYCO [tr]	Conserved hypothetical transport protein	419	Mycobacterium abscessus subsp. bolletii [319705]	231-239
	VYAVVALAV	15	A0A1N4RDG3	A0A1N4RDG3_9MYCO [tr]	Conserved hypothetical transport protein	419	Mycobacterium abscessus subsp. bolletii [319705]	231-239
	VYVVAALVA	4	A0A1N0S1M1	A0A1N0S1M1_9MYCO [tr]	Mce family protein	341	Mycobacterium abscessus subsp. bolletii [319705]	33-41
	VYVVAALVA	6	A0A1N4IIX8	A0A1N4IIX8_9MYCO [tr]	Mce family protein	341	Mycobacterium abscessus subsp. bolletii [319705]	33-41
	IIAVAVLVA	8	A0A1N1EP47	A0A1N1EP47_9MYCO [tr]	Uncharacterized protein	70	Mycobacterium abscessus subsp. bolletii [319705]	19-27
	IIAVAVLVA	11	A0A1T9HJF1	A0A1T9HJF1_9MYCO [tr]	Uncharacterized protein	68	Mycobacterium abscessus subsp. bolletii [319705]	19-27
	LIILVVLVA	7	A0A1N3PVY7	A0A1N3PVY7_9MYCO [tr]	Transmembrane protein	144	Mycobacterium abscessus subsp. bolletii [319705]	132-140
	VIVSSGAIA	358	A0A1N0KA40	A0A1N0KA40_9MYCO [tr]	Glutamate 5-kinase	368	Mycobacterium abscessus subsp. bolletii [319705]	56-64
	VIVSSGAIA	393	A0A1T8U2T1	A0A1T8U2T1_9MYCO [tr]	Glutamate 5-kinase	368	Mycobacterium abscessus subsp. bolletii [319705]	56-64
	VIVSSGAIA	397	A0A1U4FT97	A0A1U4FT97_9MYCO [tr]	Glutamate 5-kinase	368	Mycobacterium abscessus subsp. bolletii [319705]	56-64
	VYVVVALAV	11	X8DTK3	X8DTK3_9MYCO [tr]	Amino acid permease family protein	419	Mycobacterium abscessus subsp. bolletii 1513 [1299321]	231-239
	VIVSSGAIA	623	X8DQ40	X8DQ40_9MYCO [tr]	Glutamate 5-kinase	368	Mycobacterium abscessus subsp. bolletii 1513 [1299321]	56-64
	VYAVVALAV	28	R4UST8	R4UST8_9MYCO [tr]	Exopolyphosphatase	419	Mycobacterium abscessus subsp. bolletii 50594 [1303024]	231-239
	VIVSSGAIA	578	R4UK79	R4UK79_9MYCO [tr]	Glutamate 5-kinase	368	Mycobacterium abscessus subsp. bolletii 50594 [1303024]	56-64
	VYAVVALAV	18	A0A1U1KBF9	A0A1U1KBF9_9MYCO [tr]	Conserved hypothetical transport protein	419	Mycobacterium abscessus subsp. massiliense [1962118]	231-239
	VYAVVALAV	19	A0A1U3QM19	A0A1U3QM19_9MYCO [tr]	Exopolyphosphatase	419	Mycobacterium abscessus subsp. massiliense [1962118]	231-239
	VYAVVALAV	20	A0A1U5J8X6	A0A1U5J8X6_9MYCO [tr]	Exopolyphosphatase	419	Mycobacterium abscessus subsp. massiliense [1962118]	231-239
	IIAVAVLVA	9	A0A1T8J8K5	A0A1T8J8K5_9MYCO [tr]	Uncharacterized protein	70	Mycobacterium abscessus subsp. massiliense [1962118]	19-27
	IIAVAVLVA	10	A0A1T8V6U7	A0A1T8V6U7_9MYCO [tr]	Uncharacterized protein	70	Mycobacterium abscessus subsp. massiliense [1962118]	19-27
	LMILVVSVK	13	A0A1U3Q3K3	A0A1U3Q3K3_9MYCO [tr]	ABC transporter ATP-binding protein	564	Mycobacterium abscessus subsp. massiliense [1962118]	50-58
	VIVSSGAIA	392	A0A1T6N5U1	A0A1T6N5U1_9MYCO [tr]	Glutamate 5-kinase	368	Mycobacterium abscessus subsp. massiliense [1962118]	56-64
	VIVSSGAIA	395	A0A1U2QI90	A0A1U2QI90_9MYCO [tr]	Glutamate 5-kinase	368	Mycobacterium abscessus subsp. massiliense [1962118]	56-64
	VIVSSGAIA	396	A0A1U4EA19	A0A1U4EA19_9MYCO [tr]	Glutamate 5-kinase	368	Mycobacterium abscessus subsp. massiliense [1962118]	56-64
	VYAVAALWA	18	F8M3Y6	F8M3Y6_MYCA0 [tr]	Putative two component sensor kinase	425	Mycobacterium africanum (strain GM041182) [572418]	76-84
	LIAVAALVA	281	F8M9Q2	F8M9Q2_MYCA0 [tr]	Integral membrane indolylacetylinositol arabinosyltransferase EMBB (Arabinosylindolylacetylinositol synthase)	1098	Mycobacterium africanum (strain GM041182) [572418]	449-457
	VIVSSGAIA	535	F8M215	F8M215_MYCA0 [tr]	Glutamate 5-kinase	376	Mycobacterium africanum (strain GM041182) [572418]	54-62
	VYAVAALWA	11	A0A120J036	A0A120J036_9MYCO [tr]	Sensor histidine kinase NarS	422	Mycobacterium africanum [33894]	76-84
	LIAVAALVA	73	A0A120J3J3	A0A120J3J3_9MYCO [tr]	Arabinosyltransferase B	1098	Mycobacterium africanum [33894]	449-457
	VIVSSGAIA	146	A0A109SYK2	A0A109SYK2_9MYCO [tr]	Glutamate 5-kinase	282	Mycobacterium africanum [33894]	54-62
	LIAVAALVA	251	A0A2A7N3W9	A0A2A7N3W9_MYCAG [tr]	Arabinosyltransferase	1062	Mycobacterium agri [36811]	417-425
	IIAVVVMIV	10	A0A2A7ND89	A0A2A7ND89_MYCAG [tr]	Gluconate permease	471	Mycobacterium agri [36811]	14-22
	YSVLVTSVA	29	A0A1W9YGM8	A0A1W9YGM8_9MYCO [tr]	Pyrroline-5-carboxylate reductase	286	Mycobacterium algericum DSM 45454 [723879]	47-55
	VIVSSGAIA	417	A0A1W9YL41	A0A1W9YL41_9MYCO [tr]	Glutamate 5-kinase	367	Mycobacterium algericum DSM 45454 [723879]	54-62
	LIAVAALIA	38	A0A1W9Y2H9	A0A1W9Y2H9_9MYCO [tr]	Arabinosyltransferase	1081	Mycobacterium alsense [324058]	431-439
	VIVSSGAIA	416	A0A1W9Y888	A0A1W9Y888_9MYCO [tr]	Glutamate 5-kinase	370	Mycobacterium alsense [324058]	53-61
	LIAVAALVA	188	A0A1W9ZQV0	A0A1W9ZQV0_9MYCO [tr]	Arabinosyltransferase	1095	Mycobacterium angelicum [470074]	448-456
	YSVLVTSVK	2	A0A1W9ZW46	A0A1W9ZW46_9MYCO [tr]	Pyrroline-5-carboxylate reductase	295	Mycobacterium angelicum [470074]	51-59
	VIVSSGAIA	419	A0A1W9ZG42	A0A1W9ZG42_9MYCO [tr]	Glutamate 5-kinase	368	Mycobacterium angelicum [470074]	54-62
	VIVVVVLAV	29	A0A1X0AQP6	A0A1X0AQP6_9MYCO [tr]	ABC transporter permease	316	Mycobacterium aquaticum [1927124]	289-297
	LIAVAVLAV	84	A0A1X0B341	A0A1X0B341_9MYCO [tr]	Serine/threonine protein kinase	626	Mycobacterium aquaticum [1927124]	332-340
	IIVVVALVA	23	A0A1X0AGM4	A0A1X0AGM4_9MYCO [tr]	Uncharacterized protein	646	Mycobacterium aquaticum [1927124]	597-605
	LIAVAALVA	190	A0A1X0AP71	A0A1X0AP71_9MYCO [tr]	Arabinosyltransferase	1049	Mycobacterium aquaticum [1927124]	416-424
	LYAVAALAV	1	A0A064CNE9	A0A064CNE9_9MYCO [tr]	Secretion protein EccD	463	Mycobacterium aromaticivorans JS19b1 = JCM 16368 [1440774]	153-161
	LMAVAALVV	1	A0A064CGG9	A0A064CGG9_9MYCO [tr]	Adenylyl cyclase	533	Mycobacterium aromaticivorans JS19b1 = JCM 16368 [1440774]	240-248
	FIAVVVLVA	1	A0A064CHH0	A0A064CHH0_9MYCO [tr]	Serine/threonine protein phosphatase	722	Mycobacterium aromaticivorans JS19b1 = JCM 16368 [1440774]	271-279
	VIAVVVLVA	4	A0A064C9Z4	A0A064C9Z4_9MYCO [tr]	Polyhydroxybutyrate depolymerase	306	Mycobacterium aromaticivorans JS19b1 = JCM 16368 [1440774]	2017-03-11
	LIAVAALIA	1	A0A064CGA7	A0A064CGA7_9MYCO [tr]	Arabinosyltransferase	1070	Mycobacterium aromaticivorans JS19b1 = JCM 16368 [1440774]	425-433
	VIAVVVMIA	1	A0A064CC04	A0A064CC04_9MYCO [tr]	Membrane protein	294	Mycobacterium aromaticivorans JS19b1 = JCM 16368 [1440774]	264-272
	VIVSSGAIA	12	A0A064CS55	A0A064CS55_9MYCO [tr]	Glutamate 5-kinase	366	Mycobacterium aromaticivorans JS19b1 = JCM 16368 [1440774]	53-61
	LIVVVVLAV	12	A0A1W9ZB61	A0A1W9ZB61_9MYCO [tr]	MCE-family protein MCE1A (Fragment)	85	Mycobacterium arosiense ATCC BAA-1401 = DSM 45069 [1265311]	21-29
	LIAVAALVA	189	A0A1W9ZQX9	A0A1W9ZQX9_9MYCO [tr]	Arabinosyltransferase	1075	Mycobacterium arosiense ATCC BAA-1401 = DSM 45069 [1265311]	427-435
	VIVSSGAIA	420	A0A1W9ZRR0	A0A1W9ZRR0_9MYCO [tr]	Glutamate 5-kinase	367	Mycobacterium arosiense ATCC BAA-1401 = DSM 45069 [1265311]	53-61
	YSVLVTSVA	2	A0A0F5MUU7	A0A0F5MUU7_9MYCO [tr]	Pyrroline-5-carboxylate reductase	286	Mycobacterium arupense [342002]	47-55
	VIAVVALWV	15	A0A1A3KL74	A0A1A3KL74_MYCAS [tr]	Arsenic transporter	413	Mycobacterium asiaticum [1790]	398-406
	LIAVAALVA	117	A0A1A3C6W7	A0A1A3C6W7_MYCAS [tr]	Arabinosyltransferase	1066	Mycobacterium asiaticum [1790]	419-427
	LIAVAALVA	125	A0A1A3KYX5	A0A1A3KYX5_MYCAS [tr]	Arabinosyltransferase	1081	Mycobacterium asiaticum [1790]	434-442
	LIAVAALVA	126	A0A1A3NA85	A0A1A3NA85_MYCAS [tr]	Arabinosyltransferase	1078	Mycobacterium asiaticum [1790]	428-436
	LIAVAALVA	128	A0A1A3NX46	A0A1A3NX46_MYCAS [tr]	Arabinosyltransferase	1081	Mycobacterium asiaticum [1790]	434-442
	VIVSSGAIA	249	A0A1A3BVM6	A0A1A3BVM6_MYCAS [tr]	Glutamate 5-kinase	371	Mycobacterium asiaticum [1790]	54-62
	VIVSSGAIA	260	A0A1A3KF50	A0A1A3KF50_MYCAS [tr]	Glutamate 5-kinase	371	Mycobacterium asiaticum [1790]	54-62
	VIVSSGAIA	263	A0A1A3NA98	A0A1A3NA98_MYCAS [tr]	Glutamate 5-kinase	371	Mycobacterium asiaticum [1790]	54-62
	VIVSSGAIA	264	A0A1A3NEJ9	A0A1A3NEJ9_MYCAS [tr]	Glutamate 5-kinase	372	Mycobacterium asiaticum [1790]	54-62
	VIVSSGAIA	265	A0A1A3NI36	A0A1A3NI36_MYCAS [tr]	Glutamate 5-kinase	368	Mycobacterium asiaticum [1790]	54-62
	WIAVAVLVV	4	A0A0H3A0S7	A0A0H3A0S7_MYCA1 [tr]	Signal recognition particle receptor FtsY	428	Mycobacterium avium (strain 104) [243243]	2017-06-14
	VIVSSGAIA	500	A0QDH1	PROB_MYCA1 [sp]	Glutamate 5-kinase	367	Mycobacterium avium (strain 104) [243243]	53-61
	LIAVAALVA	246	A0A2A2ZPE6	A0A2A2ZPE6_MYCAV [tr]	Arabinosyltransferase	1065	Mycobacterium avium [1764]	418-426
	LIAVAALVA	247	A0A2A3A3H9	A0A2A3A3H9_MYCAV [tr]	Arabinosyltransferase	1065	Mycobacterium avium [1764]	418-426
	LIAVAALVA	306	P71486	EMBB_MYCAV [sp]	Probable arabinosyltransferase B	1065	Mycobacterium avium [1764]	418-426
	WIAVAVLVV	15	A0A2A2ZG55	A0A2A2ZG55_MYCAV [tr]	Signal recognition particle-docking protein FtsY	452	Mycobacterium avium [1764]	2017-06-14
	WIAVAVLVV	16	A0A2A2ZVU8	A0A2A2ZVU8_MYCAV [tr]	Signal recognition particle-docking protein FtsY	428	Mycobacterium avium [1764]	2017-06-14
	LIAVAALVA	321	V7J174	V7J174_MYCAV [tr]	Arabinosyltransferase	1065	Mycobacterium avium 05-4293 [1392002]	418-426
	WIAVAVLVV	20	V7J8J7	V7J8J7_MYCAV [tr]	Signal recognition particle receptor FtsY	428	Mycobacterium avium 05-4293 [1392002]	2017-06-14
	VIVSSGAIA	594	V7J7H2	V7J7H2_MYCAV [tr]	Glutamate 5-kinase	367	Mycobacterium avium 05-4293 [1392002]	53-61
	LIAVAALVA	326	V7NQ76	V7NQ76_MYCAV [tr]	Arabinosyltransferase (Fragment)	672	Mycobacterium avium 10-5560 [1391999]	418-426
	YSVLITSVA	34	V7NMT1	V7NMT1_MYCAV [tr]	Pyrroline-5-carboxylate reductase (Fragment)	252	Mycobacterium avium 10-5560 [1391999]	51-59
	WIAVAVLVV	21	V7JP98	V7JP98_MYCAV [tr]	Signal recognition particle receptor FtsY	449	Mycobacterium avium 10-5581 [1392000]	2017-06-14
	YSVLITSVA	32	V7J594	V7J594_MYCAV [tr]	Pyrroline-5-carboxylate reductase	298	Mycobacterium avium 10-5581 [1392000]	54-62
	VIVSSGAIA	595	V7JKT3	V7JKT3_MYCAV [tr]	Glutamate 5-kinase	367	Mycobacterium avium 10-5581 [1392000]	53-61
	YSVLITSVA	35	X7UDU3	X7UDU3_MYCAV [tr]	Pyrroline-5-carboxylate reductase	295	Mycobacterium avium MAV_120709_2344 [1335419]	51-59
	VIVSSGAIA	615	X7T780	X7T780_MYCAV [tr]	Glutamate 5-kinase	367	Mycobacterium avium MAV_120709_2344 [1335419]	53-61
	LIAVAALVA	64	A0A0U2ST32	A0A0U2ST32_MYCAV [tr]	Arabinosyl transferase	1065	Mycobacterium avium subsp. avium [44454]	418-426
	LIAVAALVA	324	V7KUR7	V7KUR7_MYCAV [tr]	Arabinosyltransferase	1065	Mycobacterium avium subsp. avium 10-9275 [1391991]	418-426
	WIAVAVLVV	23	V7LDK0	V7LDK0_MYCAV [tr]	Cell division protein FtsY (Fragment)	269	Mycobacterium avium subsp. avium 10-9275 [1391991]	2017-06-14
	LIAVAALVA	325	V7L849	V7L849_MYCAV [tr]	Arabinosyltransferase	1065	Mycobacterium avium subsp. avium 11-4751 [1391992]	418-426
	WIAVAVLVV	24	V7LKL6	V7LKL6_MYCAV [tr]	Signal recognition particle receptor FtsY	428	Mycobacterium avium subsp. avium 11-4751 [1391992]	2017-06-14
	LIAVAALVA	340	X8BCI4	X8BCI4_MYCAV [tr]	Putative arabinosyltransferase C	1065	Mycobacterium avium subsp. avium 2285 (R) [1299330]	418-426
	WIAVAVLVV	27	X8AXS6	X8AXS6_MYCAV [tr]	Putative cell division protein ftsY	149	Mycobacterium avium subsp. avium 2285 (R) [1299330]	2017-06-14
	VIVSSGAIA	621	X8AXK3	X8AXK3_MYCAV [tr]	Glutamate 5-kinase	367	Mycobacterium avium subsp. avium 2285 (R) [1299330]	53-61
	LIAVAALVA	339	X8AFA3	X8AFA3_MYCAV [tr]	Putative arabinosyltransferase C	1064	Mycobacterium avium subsp. avium 2285 (S) [1299329]	413-421
	YSVLITSVA	36	X8ACM9	X8ACM9_MYCAV [tr]	Pyrroline-5-carboxylate reductase	289	Mycobacterium avium subsp. avium 2285 (S) [1299329]	51-59
	VIVSSGAIA	620	X8A3E3	X8A3E3_MYCAV [tr]	Glutamate 5-kinase	367	Mycobacterium avium subsp. avium 2285 (S) [1299329]	53-61
	LIAVAALVA	317	T2GLT9	T2GLT9_MYCHT [tr]	EmbB protein	1065	Mycobacterium avium subsp. hominissuis (strain TH135) [1229671]	418-426
	WIAVAVLVV	19	T2GVX7	T2GVX7_MYCHT [tr]	Signal recognition particle receptor FtsY	449	Mycobacterium avium subsp. hominissuis (strain TH135) [1229671]	2017-06-14
	YSVLITSVA	31	T2GZB5	T2GZB5_MYCHT [tr]	Pyrroline-5-carboxylate reductase	295	Mycobacterium avium subsp. hominissuis (strain TH135) [1229671]	51-59
	VIVSSGAIA	587	T2GSF1	T2GSF1_MYCHT [tr]	Glutamate 5-kinase	367	Mycobacterium avium subsp. hominissuis (strain TH135) [1229671]	53-61
	LIAVAALVA	248	A0A2A3L5B4	A0A2A3L5B4_MYCAV [tr]	Arabinosyltransferase	1065	Mycobacterium avium subsp. hominissuis [439334]	418-426
	LIYVAAMVA	5	A0A2A3L9Q9	A0A2A3L9Q9_MYCAV [tr]	Acyltransferase	437	Mycobacterium avium subsp. hominissuis [439334]	409-417
	WIAVAVLVV	17	A0A2A3L1B6	A0A2A3L1B6_MYCAV [tr]	Signal recognition particle-docking protein FtsY	452	Mycobacterium avium subsp. hominissuis [439334]	2017-06-14
	YSVLITSVA	19	A0A1L6WVZ7	A0A1L6WVZ7_MYCAV [tr]	Pyrroline-5-carboxylate reductase	295	Mycobacterium avium subsp. hominissuis [439334]	51-59
	VIVSSGAIA	346	A0A1L6WRP6	A0A1L6WRP6_MYCAV [tr]	Glutamate 5-kinase	367	Mycobacterium avium subsp. hominissuis [439334]	53-61
	YSVLITSVA	3	A0A0E2WPE7	A0A0E2WPE7_MYCAV [tr]	Pyrroline-5-carboxylate reductase	295	Mycobacterium avium subsp. hominissuis 100 [1402966]	51-59
	VIVSSGAIA	50	A0A0E2X3G9	A0A0E2X3G9_MYCAV [tr]	Glutamate 5-kinase	367	Mycobacterium avium subsp. hominissuis 100 [1402966]	53-61
	VIVSSGAIA	49	A0A0E2WUN1	A0A0E2WUN1_MYCAV [tr]	Glutamate 5-kinase	367	Mycobacterium avium subsp. hominissuis 101 [1402967]	53-61
	WIAVAVLVV	25	V7ND06	V7ND06_MYCAV [tr]	Cell division protein FtsY (Fragment)	270	Mycobacterium avium subsp. hominissuis 10-5606 [1381559]	2017-06-14
	YSVLITSVA	33	V7MR74	V7MR74_MYCAV [tr]	Pyrroline-5-carboxylate reductase (Fragment)	261	Mycobacterium avium subsp. hominissuis 10-5606 [1381559]	51-59
	VIVSSGAIA	598	V7MKV2	V7MKV2_MYCAV [tr]	Gamma-glutamyl kinase (Fragment)	236	Mycobacterium avium subsp. hominissuis 10-5606 [1381559]	53-61
	LIAVAALVA	39	A0A0E2WVT9	A0A0E2WVT9_MYCAV [tr]	Arabinosyltransferase	1065	Mycobacterium avium subsp. hominissuis A5 [1160711]	418-426
	WIAVAVLVV	2	A0A0E2W341	A0A0E2W341_MYCAV [tr]	Signal recognition particle receptor FtsY	447	Mycobacterium avium subsp. hominissuis A5 [1160711]	2017-06-14
	YSVLITSVA	2	A0A0E2W7N6	A0A0E2W7N6_MYCAV [tr]	Pyrroline-5-carboxylate reductase	295	Mycobacterium avium subsp. hominissuis A5 [1160711]	51-59
	VIVSSGAIA	48	A0A0E2W7Y2	A0A0E2W7Y2_MYCAV [tr]	Glutamate 5-kinase	367	Mycobacterium avium subsp. hominissuis A5 [1160711]	53-61
	LIAVAALVA	323	V7KHN5	V7KHN5_MYCPC [tr]	Arabinosyltransferase	1065	Mycobacterium avium subsp. paratuberculosis 08-8281 [1391998]	418-426
	VIVSSGAIA	597	V7KS95	V7KS95_MYCPC [tr]	Glutamate 5-kinase	367	Mycobacterium avium subsp. paratuberculosis 08-8281 [1391998]	53-61
	LIAVAALVA	322	V7K6I9	V7K6I9_MYCAV [tr]	Arabinosyltransferase	1065	Mycobacterium avium subsp. silvaticum ATCC 49884 [1401690]	418-426
	WIAVAVLVV	22	V7KSJ7	V7KSJ7_MYCAV [tr]	Cell division protein FtsY (Fragment)	282	Mycobacterium avium subsp. silvaticum ATCC 49884 [1401690]	2017-06-14
	VIVSSGAIA	596	V7KMD1	V7KMD1_MYCAV [tr]	Gamma-glutamyl kinase (Fragment)	233	Mycobacterium avium subsp. silvaticum ATCC 49884 [1401690]	53-61
	LIAVAALVA	19	A0A049DVW5	A0A049DVW5_MYCAV [tr]	Integral membrane indolylacetylinositol arabinosyltransferase EmbB	1065	Mycobacterium avium XTB13-223 [1427296]	418-426
	WIAVAVLVV	1	A0A049DJ56	A0A049DJ56_MYCAV [tr]	Signal recognition particle receptor FtsY	438	Mycobacterium avium XTB13-223 [1427296]	2017-06-14
	VIVSSGAIA	8	A0A049E2S1	A0A049E2S1_MYCAV [tr]	Glutamate 5-kinase	367	Mycobacterium avium XTB13-223 [1427296]	53-61
	LIVVAVLAV	25	A0A1W9YQT1	A0A1W9YQT1_9MYCO [tr]	Serine/threonine protein kinase	624	Mycobacterium bacteremicum [564198]	331-339
	WIAVAALVA	3	A0A1W9YSU7	A0A1W9YSU7_9MYCO [tr]	Acyl-CoA dehydrogenase	417	Mycobacterium bacteremicum [564198]	172-180
	LIAVAALVA	187	A0A1W9YT54	A0A1W9YT54_9MYCO [tr]	Arabinosyltransferase	1071	Mycobacterium bacteremicum [564198]	428-436
	LIAVVVLVA	13	A0A1W9Z3Y6	A0A1W9Z3Y6_9MYCO [tr]	Uncharacterized protein	315	Mycobacterium bacteremicum [564198]	259-267
	IMAVAALIA	2	A0A1W9Z0B9	A0A1W9Z0B9_9MYCO [tr]	Uncharacterized protein	497	Mycobacterium bacteremicum [564198]	36-44
	VIVSSGAIA	418	A0A1W9Z2L7	A0A1W9Z2L7_9MYCO [tr]	Glutamate 5-kinase	366	Mycobacterium bacteremicum [564198]	53-61
	VIAVAALAA	43	A0A2A7PEY1	A0A2A7PEY1_9MYCO [tr]	Adenosylcobinamide-GDP ribazoletransferase	241	Mycobacterium boenickei [146017]	176-184
	LIAVAVLAV	103	A0A2A7P6V5	A0A2A7P6V5_9MYCO [tr]	Serine/threonine protein kinase	623	Mycobacterium boenickei [146017]	330-338
	IIVVVALVA	30	A0A2A7P4R7	A0A2A7P4R7_9MYCO [tr]	Uncharacterized protein	623	Mycobacterium boenickei [146017]	575-583
	VIVVAVMVV	2	A0A2A7PAS0	A0A2A7PAS0_9MYCO [tr]	MFS transporter	473	Mycobacterium boenickei [146017]	174-182
	VIAVVALIA	56	A0A2A7PIJ4	A0A2A7PIJ4_9MYCO [tr]	Ethanolamine permease	471	Mycobacterium boenickei [146017]	412-420
	LIAVAALVA	204	A0A1X1QWD1	A0A1X1QWD1_9MYCO [tr]	Arabinosyltransferase	1077	Mycobacterium bohemicum [56425]	426-434
	VIAVAVLVV	38	A0A1X1QY74	A0A1X1QY74_9MYCO [tr]	Uncharacterized protein	270	Mycobacterium bohemicum [56425]	14-22
	VIVSSGAIA	447	A0A1X1QWG6	A0A1X1QWG6_9MYCO [tr]	Glutamate 5-kinase	368	Mycobacterium bohemicum [56425]	53-61
	LIAVAALVA	61	A0A0U0W9S1	A0A0U0W9S1_9MYCO [tr]	EmbB	1080	Mycobacterium bohemicum DSM 44277 [1236609]	429-437
	VIAVAVLVV	23	A0A0U0W924	A0A0U0W924_9MYCO [tr]	Uncharacterized protein precursor	270	Mycobacterium bohemicum DSM 44277 [1236609]	14-22
	LIAVAALVA	192	A0A1X0C3Q9	A0A1X0C3Q9_9MYCO [tr]	Arabinosyltransferase	1065	Mycobacterium bouchedurhonense [701041]	418-426
	LIYVAAMVA	3	A0A1X0BDW4	A0A1X0BDW4_9MYCO [tr]	Acyltransferase	437	Mycobacterium bouchedurhonense [701041]	409-417
	WIAVAVLVV	9	A0A1X0CBI7	A0A1X0CBI7_9MYCO [tr]	Signal recognition particle receptor FtsY	452	Mycobacterium bouchedurhonense [701041]	2017-06-14
	VIVSSGAIA	424	A0A1X0C2F5	A0A1X0C2F5_9MYCO [tr]	Glutamate 5-kinase	367	Mycobacterium bouchedurhonense [701041]	53-61
	VYAVAALWA	13	A0A1R3XWL8	A0A1R3XWL8_MYCBO [tr]	POSSIBLE TWO COMPONENT SENSOR KINASE	425	Mycobacterium bovis (strain ATCC BAA-935 / AF2122/97) [233413]	76-84
	LIAVAALVA	314	Q7TVN3	EMBB_MYCBO [sp]	Probable arabinosyltransferase B	1098	Mycobacterium bovis (strain ATCC BAA-935 / AF2122/97) [233413]	449-457
	VIVSSGAIA	567	P59958	PROB_MYCBO [sp]	Glutamate 5-kinase	376	Mycobacterium bovis (strain ATCC BAA-935 / AF2122/97) [233413]	54-62
	VYAVAALWA	6	A0A0H3M2H3	A0A0H3M2H3_MYCBP [tr]	Possible two component sensor kinase	425	Mycobacterium bovis (strain BCG / Pasteur 1173P2) [410289]	76-84
	LIAVAALVA	43	A0A0H3MC15	A0A0H3MC15_MYCBP [tr]	Integral membrane indolylacetylinositol arabinosyltransferase embB	1098	Mycobacterium bovis (strain BCG / Pasteur 1173P2) [410289]	449-457
	VIVSSGAIA	502	A1KLD5	PROB_MYCBP [sp]	Glutamate 5-kinase	376	Mycobacterium bovis (strain BCG / Pasteur 1173P2) [410289]	54-62
	VIVSSGAIA	521	C1AEQ6	PROB_MYCBT [sp]	Glutamate 5-kinase	376	Mycobacterium bovis (strain BCG / Tokyo 172 / ATCC 35737 / TMC 1019) [561275]	54-62
	VYAVAALWA	2	A0A083WFC0	A0A083WFC0_MYCBI [tr]	ATP-binding protein	425	Mycobacterium bovis [1765]	76-84
	LIAVAALVA	24	A0A083VQI0	A0A083VQI0_MYCBI [tr]	Arabinosyltransferase	1098	Mycobacterium bovis [1765]	449-457
	VIVSSGAIA	16	A0A083W448	A0A083W448_MYCBI [tr]	Glutamate 5-kinase	376	Mycobacterium bovis [1765]	54-62
	VYAVAALWA	7	A0A0K2HU90	A0A0K2HU90_MYCBI [tr]	Sensor histidine kinase NarS	425	Mycobacterium bovis BCG [33892]	76-84
	LIAVAALVA	70	A0A109SBC6	A0A109SBC6_MYCBI [tr]	Arabinosyltransferase B	1098	Mycobacterium bovis BCG [33892]	449-457
	VIVSSGAIA	151	A0A120IPH4	A0A120IPH4_MYCBI [tr]	Glutamate 5-kinase	376	Mycobacterium bovis BCG [33892]	54-62
	VIVVVALAA	11	A0A1X0B438	A0A1X0B438_9MYCO [tr]	Uncharacterized protein	302	Mycobacterium branderi [43348]	36-44
	LIAVAVLAV	85	A0A1X0B4F7	A0A1X0B4F7_9MYCO [tr]	Serine/threonine protein kinase	626	Mycobacterium branderi [43348]	333-341
	LIAVAALVA	191	A0A1X0AU33	A0A1X0AU33_9MYCO [tr]	Arabinosyltransferase	1067	Mycobacterium branderi [43348]	423-431
	IIAVAVLVV	8	A0A1X0BE74	A0A1X0BE74_9MYCO [tr]	Uncharacterized protein	772	Mycobacterium branderi [43348]	16-24
	VIVSSGAIA	421	A0A1X0B7U4	A0A1X0B7U4_9MYCO [tr]	Glutamate 5-kinase	365	Mycobacterium branderi [43348]	52-60
	VYAVAALAA	8	A0A124DZW7	A0A124DZW7_9MYCO [tr]	Major facilitator transporter	404	Mycobacterium brisbanense [146020]	59-67
	VIVVVVLAV	10	A0A100W6A3	A0A100W6A3_9MYCO [tr]	Binding-protein-dependent transport systems inner membrane component	319	Mycobacterium brisbanense [146020]	292-300
	LIAVAVLAV	32	A0A124E014	A0A124E014_9MYCO [tr]	Transmembrane serine/threonine-protein kinase B pknB	626	Mycobacterium brisbanense [146020]	332-340
	IIVVVALVA	10	A0A100W562	A0A100W562_9MYCO [tr]	Integral membrane protein	646	Mycobacterium brisbanense [146020]	597-605
	LIAVAALVA	67	A0A100VTU9	A0A100VTU9_9MYCO [tr]	Integral membrane indolylacetylinositol arabinosyltransferase embB	1040	Mycobacterium brisbanense [146020]	407-415
	YSVLVTSVA	8	A0A124DZU8	A0A124DZU8_9MYCO [tr]	Pyrroline-5-carboxylate reductase	274	Mycobacterium brisbanense [146020]	36-44
	VIVSSGAIA	131	A0A100VU28	A0A100VU28_9MYCO [tr]	Glutamate 5-kinase	370	Mycobacterium brisbanense [146020]	57-65
	LIAVAVLAV	30	A0A100WDI4	A0A100WDI4_9MYCO [tr]	Transmembrane serine/threonine-protein kinase B pknB	624	Mycobacterium canariasense [228230]	331-339
	YSVLVTSVA	6	A0A100WG52	A0A100WG52_9MYCO [tr]	Pyrroline-5-carboxylate reductase	283	Mycobacterium canariasense [228230]	47-55
	VIVSSGAIA	132	A0A100WDA7	A0A100WDA7_9MYCO [tr]	Glutamate 5-kinase	386	Mycobacterium canariasense [228230]	73-81
	VYAVAALWA	19	G0TFJ4	G0TFJ4_MYCCP [tr]	Putative two component sensor kinase	425	Mycobacterium canettii (strain CIPT 140010059) [1048245]	76-84
	LIAVAALVA	282	G0TKX3	G0TKX3_MYCCP [tr]	Integral membrane indolylacetylinositol arabinosyltransferase EMBB (Arabinosylindolylacetylinositol synthase)	1098	Mycobacterium canettii (strain CIPT 140010059) [1048245]	449-457
	VIVSSGAIA	539	G0TPC6	G0TPC6_MYCCP [tr]	Glutamate 5-kinase	376	Mycobacterium canettii (strain CIPT 140010059) [1048245]	54-62
	VIVSSGAIA	62	A0A0G4E1Z4	A0A0G4E1Z4_9MYCO [tr]	Glutamate 5-kinase	376	Mycobacterium caprae [115862]	54-62
	LIAVAVLAV	90	A0A1X1RIX2	A0A1X1RIX2_MYCCE [tr]	Serine/threonine protein kinase	626	Mycobacterium celatum [28045]	333-341
	LIAVAALVA	206	A0A1X1RKV8	A0A1X1RKV8_MYCCE [tr]	Arabinosyltransferase	1067	Mycobacterium celatum [28045]	423-431
	VIVSSGAIA	449	A0A1X1RRL4	A0A1X1RRL4_MYCCE [tr]	Glutamate 5-kinase	365	Mycobacterium celatum [28045]	52-60
	VMVVAAMWV	1	A0A1X0C1W0	A0A1X0C1W0_9MYCO [tr]	MFS transporter	471	Mycobacterium celeriflavum [1249101]	194-202
	VIAVAALAV	30	A0A1X0BME1	A0A1X0BME1_9MYCO [tr]	Uncharacterized protein	160	Mycobacterium celeriflavum [1249101]	18-26
	VIVSSGAIA	423	A0A1X0BY08	A0A1X0BY08_9MYCO [tr]	Glutamate 5-kinase	365	Mycobacterium celeriflavum [1249101]	52-60
	VIVSSGAIA	51	A0A0E3XM32	A0A0E3XM32_MYCCH [tr]	Glutamate 5-kinase	368	Mycobacterium chelonae [1774]	56-64
	VIVSSGAIA	386	A0A1S1KPL2	A0A1S1KPL2_MYCCH [tr]	Glutamate 5-kinase	368	Mycobacterium chelonae [1774]	56-64
	VYVVVALAV	12	X8EV36	X8EV36_MYCCH [tr]	Spore germination family protein	419	Mycobacterium chelonae 1518 [1299322]	231-239
	VIVSSGAIA	624	X8ETU0	X8ETU0_MYCCH [tr]	Glutamate 5-kinase	368	Mycobacterium chelonae 1518 [1299322]	56-64
	LIAVAALVA	234	A0A1Y0T1N2	A0A1Y0T1N2_9MYCO [tr]	Arabinosyltransferase	1064	Mycobacterium chimaera [222805]	413-421
	LIAVAALVA	242	A0A249BWJ3	A0A249BWJ3_9MYCO [tr]	Arabinosyltransferase	1064	Mycobacterium chimaera [222805]	413-421
	LIVLVVLVA	2	A0A0P7HFZ7	A0A0P7HFZ7_9MYCO [tr]	Signal recognition particle receptor FtsY	438	Mycobacterium chimaera [222805]	2017-12-20
	YSVLITSVA	5	A0A0P7H9H2	A0A0P7H9H2_9MYCO [tr]	Pyrroline-5-carboxylate reductase	295	Mycobacterium chimaera [222805]	51-59
	VIVSSGAIA	88	A0A0P7K8H8	A0A0P7K8H8_9MYCO [tr]	Glutamate 5-kinase	367	Mycobacterium chimaera [222805]	53-61
	VYAVAALAA	4	A0A0J6WLN7	A0A0J6WLN7_9MYCO [tr]	Multidrug resistance protein MdtL	400	Mycobacterium chlorophenolicum [37916]	57-65
	VIVVVVLAA	6	A0A0J6YRK2	A0A0J6YRK2_9MYCO [tr]	Modulator of FtsH protease HflK	276	Mycobacterium chlorophenolicum [37916]	2017-07-15
	LIAVAVLAV	16	A0A0J6VHS7	A0A0J6VHS7_9MYCO [tr]	Serine/threonine-protein kinase PknB	621	Mycobacterium chlorophenolicum [37916]	328-336
	LIAVAALVA	46	A0A0J6VKZ3	A0A0J6VKZ3_9MYCO [tr]	Putative arabinosyltransferase B precursor	1050	Mycobacterium chlorophenolicum [37916]	407-415
	LIVVVVLIA	8	A0A0J6VDB0	A0A0J6VDB0_9MYCO [tr]	Uncharacterized protein	136	Mycobacterium chlorophenolicum [37916]	2017-08-16
	VIVSSGAIA	70	A0A0J6WKN2	A0A0J6WKN2_9MYCO [tr]	Glutamate 5-kinase	366	Mycobacterium chlorophenolicum [37916]	53-61
	LIAVAVLAV	114	I4BC41	I4BC41_MYCCN [tr]	Serine/threonine protein kinase	625	Mycobacterium chubuense (strain NBB4) [710421]	332-340
	LIAVAALVA	289	I4BQW4	I4BQW4_MYCCN [tr]	PMT family glycosyltransferase, 4-amino-4-deoxy-L-arabinose transferase	1080	Mycobacterium chubuense (strain NBB4) [710421]	433-441
	LIAVAALIA	56	I4BHW7	I4BHW7_MYCCN [tr]	Uncharacterized protein precursor	157	Mycobacterium chubuense (strain NBB4) [710421]	30-38
	VIVSSGAIA	549	I4BLL5	I4BLL5_MYCCN [tr]	Glutamate 5-kinase	370	Mycobacterium chubuense (strain NBB4) [710421]	53-61
	VYAVAALAA	3	A0A0J6W947	A0A0J6W947_9MYCO [tr]	Multidrug resistance protein MdtL	400	Mycobacterium chubuense [1800]	57-65
	VIVVVVLAA	5	A0A0J6WA08	A0A0J6WA08_9MYCO [tr]	Modulator of FtsH protease HflK	277	Mycobacterium chubuense [1800]	2017-08-16
	LIAVAVLAV	17	A0A0J6YKX8	A0A0J6YKX8_9MYCO [tr]	Serine/threonine-protein kinase PknB	621	Mycobacterium chubuense [1800]	328-336
	LIAVAALVA	45	A0A0J6V7J7	A0A0J6V7J7_9MYCO [tr]	Putative arabinosyltransferase B	1055	Mycobacterium chubuense [1800]	412-420
	VIVSSGAIA	68	A0A0J6VEF7	A0A0J6VEF7_9MYCO [tr]	Glutamate 5-kinase	366	Mycobacterium chubuense [1800]	53-61
	VIAVVALAV	7	A0A1A0VW47	A0A1A0VW47_9MYCO [tr]	Uncharacterized protein	286	Mycobacterium colombiense [339268]	265-273
	VIAVVALAV	8	A0A1A2RN38	A0A1A2RN38_9MYCO [tr]	Uncharacterized protein	286	Mycobacterium colombiense [339268]	265-273
	VIAVVALAV	9	A0A1A2YYY8	A0A1A2YYY8_9MYCO [tr]	Uncharacterized protein	286	Mycobacterium colombiense [339268]	265-273
	VIAVVALAV	10	A0A1A3S1W6	A0A1A3S1W6_9MYCO [tr]	Uncharacterized protein	286	Mycobacterium colombiense [339268]	265-273
	LIAVAALVA	88	A0A1A0VQD2	A0A1A0VQD2_9MYCO [tr]	Arabinosyltransferase	1078	Mycobacterium colombiense [339268]	427-435
	LIAVAALVA	108	A0A1A2SHM2	A0A1A2SHM2_9MYCO [tr]	Arabinosyltransferase	1075	Mycobacterium colombiense [339268]	427-435
	LIAVAALVA	113	A0A1A2Z371	A0A1A2Z371_9MYCO [tr]	Arabinosyltransferase	1075	Mycobacterium colombiense [339268]	427-435
	LIAVAALVA	132	A0A1A3RHW4	A0A1A3RHW4_9MYCO [tr]	Arabinosyltransferase	1075	Mycobacterium colombiense [339268]	427-435
	LIAVAALVA	173	A0A1R0UKF4	A0A1R0UKF4_9MYCO [tr]	Arabinosyltransferase	1075	Mycobacterium colombiense [339268]	427-435
	LIVVAALVV	17	A0A1A2Z7U2	A0A1A2Z7U2_9MYCO [tr]	Uncharacterized protein	197	Mycobacterium colombiense [339268]	61-69
	VSVVIVLVA	2	A0A1A0VD14	A0A1A0VD14_9MYCO [tr]	Acyltransferase	374	Mycobacterium colombiense [339268]	249-257
	VSVVIVLVA	3	A0A1A2YH11	A0A1A2YH11_9MYCO [tr]	Acyltransferase	374	Mycobacterium colombiense [339268]	249-257
	VSVVIVLVA	7	A0A1R0UXZ7	A0A1R0UXZ7_9MYCO [tr]	Acyltransferase	397	Mycobacterium colombiense [339268]	249-257
	VIVSSGAIA	207	A0A1A0VUW5	A0A1A0VUW5_9MYCO [tr]	Glutamate 5-kinase	368	Mycobacterium colombiense [339268]	54-62
	VIVSSGAIA	236	A0A1A2RYP7	A0A1A2RYP7_9MYCO [tr]	Glutamate 5-kinase	367	Mycobacterium colombiense [339268]	53-61
	VIVSSGAIA	244	A0A1A2YIW9	A0A1A2YIW9_9MYCO [tr]	Glutamate 5-kinase	367	Mycobacterium colombiense [339268]	53-61
	VIVSSGAIA	268	A0A1A3RHE6	A0A1A3RHE6_9MYCO [tr]	Glutamate 5-kinase (Fragment)	195	Mycobacterium colombiense [339268]	53-61
	VIVSSGAIA	376	A0A1R0UNU6	A0A1R0UNU6_9MYCO [tr]	Glutamate 5-kinase	367	Mycobacterium colombiense [339268]	53-61
	FIVVVVLAV	6	J4JV13	J4JV13_9MYCO [tr]	Virulence factor Mce	435	Mycobacterium colombiense CECT 3035 [1041522]	21-29
	LIAVAALVA	291	J4THJ7	J4THJ7_9MYCO [tr]	EmbB	1075	Mycobacterium colombiense CECT 3035 [1041522]	427-435
	LIVVAALVV	50	J4TFG4	J4TFG4_9MYCO [tr]	Uncharacterized protein	264	Mycobacterium colombiense CECT 3035 [1041522]	128-136
	VIVVAVLIA	7	J5E839	J5E839_9MYCO [tr]	Uncharacterized protein	429	Mycobacterium colombiense CECT 3035 [1041522]	182-190
	VSVVIVLVA	9	J5E7Q8	J5E7Q8_9MYCO [tr]	Putative acyltransferase	397	Mycobacterium colombiense CECT 3035 [1041522]	249-257
	VIVSSGAIA	554	J4SHU3	J4SHU3_9MYCO [tr]	Glutamate 5-kinase	367	Mycobacterium colombiense CECT 3035 [1041522]	53-61
	VIVVAVLAA	2	A0A0J8WUV1	A0A0J8WUV1_9MYCO [tr]	NADH-quinone oxidoreductase subunit H	407	Mycobacterium conceptionense [451644]	362-370
	VIVVAVLAA	4	A0A0U1CY14	A0A0U1CY14_9MYCO [tr]	NADH-quinone oxidoreductase subunit H	407	Mycobacterium conceptionense [451644]	362-370
	LIAVAVLAV	18	A0A0J8U7J1	A0A0J8U7J1_9MYCO [tr]	Serine/threonine protein kinase	623	Mycobacterium conceptionense [451644]	330-338
	LIAVAVLAV	29	A0A0U1CWF1	A0A0U1CWF1_9MYCO [tr]	Serine-threonine protein kinase	623	Mycobacterium conceptionense [451644]	330-338
	VIVVVALVA	3	A0A0J8UFW1	A0A0J8UFW1_9MYCO [tr]	Membrane protein	651	Mycobacterium conceptionense [451644]	603-611
	VIVVVALVA	5	A0A0U1DX57	A0A0U1DX57_9MYCO [tr]	Putative integral membrane protein	642	Mycobacterium conceptionense [451644]	594-602
	VIVVVALVA	8	A0A1A0P2U4	A0A1A0P2U4_9MYCO [tr]	Uncharacterized protein	651	Mycobacterium conceptionense [451644]	603-611
	VIVVVALVA	17	A0A1X1SJ80	A0A1X1SJ80_9MYCO [tr]	Uncharacterized protein	651	Mycobacterium conceptionense [451644]	603-611
	LIAVAALVA	48	A0A0J8WNI2	A0A0J8WNI2_9MYCO [tr]	Arabinosyltransferase	1064	Mycobacterium conceptionense [451644]	420-428
	LIAVAALVA	62	A0A0U1CX86	A0A0U1CX86_9MYCO [tr]	Cell wall arabinan synthesis protein	677	Mycobacterium conceptionense [451644]	33-41
	LIAVAALVA	92	A0A1A1ZHU3	A0A1A1ZHU3_9MYCO [tr]	Arabinosyltransferase	1064	Mycobacterium conceptionense [451644]	420-428
	LIAVAALVA	207	A0A1X1S4L6	A0A1X1S4L6_9MYCO [tr]	Arabinosyltransferase	1064	Mycobacterium conceptionense [451644]	420-428
	IIAVVALIA	2	A0A0J8WWB3	A0A0J8WWB3_9MYCO [tr]	Ethanolamine transporter	471	Mycobacterium conceptionense [451644]	412-420
	IIAVVALIA	5	A0A0U1D1T0	A0A0U1D1T0_9MYCO [tr]	Putative ethanolamine permease	308	Mycobacterium conceptionense [451644]	249-257
	IIAVVALIA	7	A0A1A1WCN4	A0A1A1WCN4_9MYCO [tr]	Ethanolamine permease	471	Mycobacterium conceptionense [451644]	412-420
	VIVSSGAIA	71	A0A0J8X421	A0A0J8X421_9MYCO [tr]	Glutamate 5-kinase	366	Mycobacterium conceptionense [451644]	53-61
	LYAVAALAA	19	A0A1X1SM28	A0A1X1SM28_9MYCO [tr]	Type VII secretion integral membrane protein EccD	472	Mycobacterium confluentis [28047]	162-170
	VIVVAVLAA	15	A0A1X1SUR7	A0A1X1SUR7_9MYCO [tr]	Peptidase	462	Mycobacterium confluentis [28047]	419-427
	IIVVVALVA	24	A0A1X1SVZ1	A0A1X1SVZ1_9MYCO [tr]	Uncharacterized protein	642	Mycobacterium confluentis [28047]	594-602
	LIAVAALVA	208	A0A1X1S931	A0A1X1S931_9MYCO [tr]	Arabinosyltransferase	1070	Mycobacterium confluentis [28047]	425-433
	VIAVVVMVV	6	A0A1X1SAX7	A0A1X1SAX7_9MYCO [tr]	Haloacid dehalogenase	950	Mycobacterium confluentis [28047]	273-281
	LIAVVALIV	20	A0A1X1SLK6	A0A1X1SLK6_9MYCO [tr]	Amidohydrolase	503	Mycobacterium confluentis [28047]	14-22
	VIVSSGAIA	450	A0A1X1SED8	A0A1X1SED8_9MYCO [tr]	Glutamate 5-kinase	370	Mycobacterium confluentis [28047]	53-61
	LIAVVALAA	16	A0A1X1TDG7	A0A1X1TDG7_9MYCO [tr]	UPF0353 protein AWC00_11460	335	Mycobacterium conspicuum [44010]	23-31
	LIAVAVLAV	92	A0A1X1TI44	A0A1X1TI44_9MYCO [tr]	Uncharacterized protein	120	Mycobacterium conspicuum [44010]	2017-11-19
	FIAVVALVA	2	A0A1X1T356	A0A1X1T356_9MYCO [tr]	Uncharacterized protein	151	Mycobacterium conspicuum [44010]	26-34
	LIAVAALVA	210	A0A1X1T5H0	A0A1X1T5H0_9MYCO [tr]	Arabinosyltransferase	1075	Mycobacterium conspicuum [44010]	427-435
	VIAVVVLVV	30	A0A1X1T5T7	A0A1X1T5T7_9MYCO [tr]	Serine/threonine protein phosphatase	498	Mycobacterium conspicuum [44010]	302-310
	VIVSSGAIA	451	A0A1X1T064	A0A1X1T064_9MYCO [tr]	Glutamate 5-kinase	368	Mycobacterium conspicuum [44010]	53-61
	LIAVAVLAV	122	W9BKI9	W9BKI9_9MYCO [tr]	Serine/threonine protein kinase	624	Mycobacterium cosmeticum [258533]	331-339
	YSVLVTSVA	44	W9AUK4	W9AUK4_9MYCO [tr]	Pyrroline-5-carboxylate reductase	295	Mycobacterium cosmeticum [258533]	59-67
	VIVSSGAIA	604	W9ATH4	W9ATH4_9MYCO [tr]	Glutamate 5-kinase	386	Mycobacterium cosmeticum [258533]	73-81
	VMAVVVLAV	16	A0A2A7NLR7	A0A2A7NLR7_9MYCO [tr]	Uncharacterized protein	39	Mycobacterium diernhoferi [1801]	2017-11-19
	LIAVAVLAV	75	A0A1Q4H800	A0A1Q4H800_9MYCO [tr]	Serine/threonine protein kinase	623	Mycobacterium diernhoferi [1801]	330-338
	VIAVVALVA	24	A0A1Q4H9D2	A0A1Q4H9D2_9MYCO [tr]	Uncharacterized protein	185	Mycobacterium diernhoferi [1801]	161-169
	LIAVAALVA	167	A0A1Q4HBG7	A0A1Q4HBG7_9MYCO [tr]	Arabinosyltransferase	1076	Mycobacterium diernhoferi [1801]	433-441
	VIAVVALIA	42	A0A1Q4HAN2	A0A1Q4HAN2_9MYCO [tr]	Uncharacterized protein	129	Mycobacterium diernhoferi [1801]	23-31
	VIAVVALIA	55	A0A2A7NNJ2	A0A2A7NNJ2_9MYCO [tr]	DUF2834 domain-containing protein	120	Mycobacterium diernhoferi [1801]	14-22
	WIAVAALIA	4	A0A1Q4H976	A0A1Q4H976_9MYCO [tr]	Acyl-CoA dehydrogenase	417	Mycobacterium diernhoferi [1801]	172-180
	WIAVAALIA	5	A0A1T3WFL0	A0A1T3WFL0_9MYCO [tr]	Acyl-CoA dehydrogenase (Fragment)	276	Mycobacterium diernhoferi [1801]	172-180
	YSVLVTSVA	26	A0A1Q4HCE7	A0A1Q4HCE7_9MYCO [tr]	Pyrroline-5-carboxylate reductase	283	Mycobacterium diernhoferi [1801]	47-55
	VIVSSGAIA	365	A0A1Q4HLF4	A0A1Q4HLF4_9MYCO [tr]	Glutamate 5-kinase	373	Mycobacterium diernhoferi [1801]	56-64
	VYAVAALAA	20	A0A1Y0CDV3	A0A1Y0CDV3_9MYCO [tr]	MFS transporter	404	Mycobacterium dioxanotrophicus [482462]	59-67
	VIAVAALAV	32	A0A1Y0C392	A0A1Y0C392_9MYCO [tr]	Uncharacterized protein	302	Mycobacterium dioxanotrophicus [482462]	42-50
	LIAVAVLAV	98	A0A1Y0CDQ5	A0A1Y0CDQ5_9MYCO [tr]	Serine/threonine protein kinase	626	Mycobacterium dioxanotrophicus [482462]	332-340
	IIVVVALVA	25	A0A1Y0C8J0	A0A1Y0C8J0_9MYCO [tr]	Uncharacterized protein	646	Mycobacterium dioxanotrophicus [482462]	597-605
	LIAVAALVA	233	A0A1Y0CGN5	A0A1Y0CGN5_9MYCO [tr]	Arabinosyltransferase	1052	Mycobacterium dioxanotrophicus [482462]	419-427
	LIAVAALVA	209	A0A1X1T2N2	A0A1X1T2N2_9MYCO [tr]	Arabinosyltransferase	1070	Mycobacterium doricum [126673]	427-435
	VIVSSGAIA	452	A0A1X1TD62	A0A1X1TD62_9MYCO [tr]	Glutamate 5-kinase	377	Mycobacterium doricum [126673]	60-68
	VIAVAALAA	42	A0A2A7MTI8	A0A2A7MTI8_9MYCO [tr]	GGDEF domain-containing protein	390	Mycobacterium duvalii [39688]	74-82
	LIAVAALVA	250	A0A2A7MYI6	A0A2A7MYI6_9MYCO [tr]	Arabinosyltransferase	1070	Mycobacterium duvalii [39688]	426-434
	WMVVAVLAA	2	A0A1X0D046	A0A1X0D046_9MYCO [tr]	Uncharacterized protein	865	Mycobacterium elephantis [81858]	143-151
	VIAVVVMVV	5	A0A1X0D8Q2	A0A1X0D8Q2_9MYCO [tr]	Haloacid dehalogenase	934	Mycobacterium elephantis [81858]	266-274
	VIVSSGAIA	426	A0A1X0D3F3	A0A1X0D3F3_9MYCO [tr]	Glutamate 5-kinase	366	Mycobacterium elephantis [81858]	53-61
	VIAVAALVA	23	A0A1X1TLQ1	A0A1X1TLQ1_9MYCO [tr]	Uncharacterized protein	142	Mycobacterium engbaekii [188915]	14-22
	YSVLVTSVA	33	A0A1X1U067	A0A1X1U067_9MYCO [tr]	Pyrroline-5-carboxylate reductase	285	Mycobacterium engbaekii [188915]	47-55
	VIVSSGAIA	453	A0A1X1TE17	A0A1X1TE17_9MYCO [tr]	Glutamate 5-kinase	370	Mycobacterium engbaekii [188915]	57-65
	LIAVAALVA	63	A0A0U1D2N1	A0A0U1D2N1_9MYCO [tr]	EmbB	1070	Mycobacterium europaeum [761804]	422-430
	LIAVAALVA	212	A0A1X1U874	A0A1X1U874_9MYCO [tr]	Arabinosyltransferase	1070	Mycobacterium europaeum [761804]	422-430
	WIAVAVLVA	1	A0A0U1DQQ9	A0A0U1DQQ9_9MYCO [tr]	Virulence factor Mce	436	Mycobacterium europaeum [761804]	19-27
	YSVLVTSVA	5	A0A0U1D8I1	A0A0U1D8I1_9MYCO [tr]	Pyrroline-5-carboxylate reductase	295	Mycobacterium europaeum [761804]	51-59
	VIVSSGAIA	127	A0A0U1DBE5	A0A0U1DBE5_9MYCO [tr]	Glutamate 5-kinase	367	Mycobacterium europaeum [761804]	53-61
	VIAVAVLAV	17	A0A1X1RGP3	A0A1X1RGP3_MYCFA [tr]	Glutamate ABC transporter permease	292	Mycobacterium fallax [1793]	27-35
	LIAVAVLAV	91	A0A1X1RJ96	A0A1X1RJ96_MYCFA [tr]	Serine/threonine protein kinase	622	Mycobacterium fallax [1793]	329-337
	LIAVAALVA	205	A0A1X1REG8	A0A1X1REG8_MYCFA [tr]	Arabinosyltransferase	1076	Mycobacterium fallax [1793]	431-439
	LIAVVALVV	93	A0A1X1RDW1	A0A1X1RDW1_MYCFA [tr]	Mammalian cell entry protein	372	Mycobacterium fallax [1793]	14-22
	LIVVAVMVA	3	A0A1X1RFE5	A0A1X1RFE5_MYCFA [tr]	D-alanyl-D-alanine carboxypeptidase	459	Mycobacterium fallax [1793]	21-29
	VIVSSGAIA	448	A0A1X1QZ00	A0A1X1QZ00_MYCFA [tr]	Glutamate 5-kinase	372	Mycobacterium fallax [1793]	55-63
	VIVVAVLAA	1	A0A024LXA9	A0A024LXA9_9MYCO [tr]	NADH-quinone oxidoreductase subunit H	407	Mycobacterium farcinogenes [1802]	362-370
	LIAVAVLAV	1	A0A024M2C6	A0A024M2C6_9MYCO [tr]	Serine-threonine protein kinase	623	Mycobacterium farcinogenes [1802]	330-338
	VIVVVALVA	1	A0A024M7I5	A0A024M7I5_9MYCO [tr]	Putative integral membrane protein	651	Mycobacterium farcinogenes [1802]	603-611
	LIAVAALVA	15	A0A024M3F5	A0A024M3F5_9MYCO [tr]	Cell wall arabinan synthesis protein	1064	Mycobacterium farcinogenes [1802]	420-428
	IIAVVALIA	1	A0A024LZ48	A0A024LZ48_9MYCO [tr]	Putative ethanolamine permease	471	Mycobacterium farcinogenes [1802]	412-420
	VIVSSGAIA	4	A0A024M6V8	A0A024M6V8_9MYCO [tr]	Glutamate 5-kinase	366	Mycobacterium farcinogenes [1802]	53-61
	LIVVAALAA	13	A0A1E3RQ13	A0A1E3RQ13_MYCFV [tr]	Uncharacterized protein	336	Mycobacterium flavescens [1776]	24-32
	LIAVAALAV	17	A0A1E3RFD8	A0A1E3RFD8_MYCFV [tr]	Serine/threonine protein kinase	625	Mycobacterium flavescens [1776]	332-340
	LIAVAALVA	141	A0A1E3RCJ9	A0A1E3RCJ9_MYCFV [tr]	Arabinosyltransferase	1068	Mycobacterium flavescens [1776]	420-428
	VIAVVALIA	25	A0A1E3RCB9	A0A1E3RCB9_MYCFV [tr]	Uncharacterized protein	147	Mycobacterium flavescens [1776]	20-28
	YLVAVAVLM	1	A0A1E3REI8	A0A1E3REI8_MYCFV [tr]	Cobalt transporter	266	Mycobacterium flavescens [1776]	189-197
	VIVSSGAIA	291	A0A1E3RMW5	A0A1E3RMW5_MYCFV [tr]	Glutamate 5-kinase	366	Mycobacterium flavescens [1776]	53-61
	LIAVAALVA	211	A0A1X1TYI3	A0A1X1TYI3_9MYCO [tr]	Arabinosyltransferase	1072	Mycobacterium florentinum [292462]	424-432
	LIYVVAMVV	1	A0A1X1ULG0	A0A1X1ULG0_9MYCO [tr]	Oxidoreductase	583	Mycobacterium florentinum [292462]	338-346
	VIVSSGAIA	454	A0A1X1UDM6	A0A1X1UDM6_9MYCO [tr]	Glutamate 5-kinase	367	Mycobacterium florentinum [292462]	53-61
	LIAVAVLAV	23	A0A0N9X9I0	A0A0N9X9I0_MYCFO [tr]	Serine/threonine protein kinase	623	Mycobacterium fortuitum [1766]	330-338
	LIAVAVLAV	52	A0A1A3MFZ4	A0A1A3MFZ4_MYCFO [tr]	Serine/threonine protein kinase	623	Mycobacterium fortuitum [1766]	330-338
	VIAVVALIA	7	A0A0N9Y6S3	A0A0N9Y6S3_MYCFO [tr]	Ethanolamine permease	471	Mycobacterium fortuitum [1766]	412-420
	VIAVVALIA	18	A0A1A0SI68	A0A1A0SI68_MYCFO [tr]	Ethanolamine permease	471	Mycobacterium fortuitum [1766]	412-420
	VIAVVALIA	20	A0A1A3MDK3	A0A1A3MDK3_MYCFO [tr]	Ethanolamine permease	471	Mycobacterium fortuitum [1766]	412-420
	YSVLVTSVA	4	A0A0N9YH94	A0A0N9YH94_MYCFO [tr]	Pyrroline-5-carboxylate reductase	275	Mycobacterium fortuitum [1766]	36-44
	YSVLVTSVA	11	A0A1A0N8E6	A0A1A0N8E6_MYCFO [tr]	Pyrroline-5-carboxylate reductase	290	Mycobacterium fortuitum [1766]	51-59
	YSVLVTSVA	16	A0A1A2G810	A0A1A2G810_MYCFO [tr]	Pyrroline-5-carboxylate reductase	290	Mycobacterium fortuitum [1766]	51-59
	VIVSSGAIA	85	A0A0N9XI84	A0A0N9XI84_MYCFO [tr]	Glutamate 5-kinase	366	Mycobacterium fortuitum [1766]	53-61
	VIVSSGAIA	203	A0A1A0TX38	A0A1A0TX38_MYCFO [tr]	Glutamate 5-kinase	366	Mycobacterium fortuitum [1766]	53-61
	VIVSSGAIA	261	A0A1A3MTN3	A0A1A3MTN3_MYCFO [tr]	Glutamate 5-kinase	366	Mycobacterium fortuitum [1766]	53-61
	LIAVAVLAV	31	A0A117IGU1	A0A117IGU1_MYCFO [tr]	Transmembrane serine/threonine-protein kinase B pknB	623	Mycobacterium fortuitum subsp. acetamidolyticum [144550]	330-338
	VIAVVALIA	14	A0A100WWA2	A0A100WWA2_MYCFO [tr]	Ethanolamine permease	471	Mycobacterium fortuitum subsp. acetamidolyticum [144550]	412-420
	YSVLVTSVA	7	A0A100WXZ4	A0A100WXZ4_MYCFO [tr]	Pyrroline-5-carboxylate reductase	275	Mycobacterium fortuitum subsp. acetamidolyticum [144550]	36-44
	VIVSSGAIA	133	A0A100WQA2	A0A100WQA2_MYCFO [tr]	Glutamate 5-kinase	366	Mycobacterium fortuitum subsp. acetamidolyticum [144550]	53-61
	LIAVAVLAV	116	K0V0C3	K0V0C3_MYCFO [tr]	Serine-threonine protein kinase	623	Mycobacterium fortuitum subsp. fortuitum DSM 46621 = ATCC 6841 [1214102]	330-338
	VIAVVALIA	60	K0UU04	K0UU04_MYCFO [tr]	Putative ethanolamine permease	471	Mycobacterium fortuitum subsp. fortuitum DSM 46621 = ATCC 6841 [1214102]	412-420
	YSVLVTSVA	43	K0VAA9	K0VAA9_MYCFO [tr]	Pyrroline-5-carboxylate reductase	275	Mycobacterium fortuitum subsp. fortuitum DSM 46621 = ATCC 6841 [1214102]	36-44
	VIVSSGAIA	558	K0V0S9	K0V0S9_MYCFO [tr]	Glutamate 5-kinase	366	Mycobacterium fortuitum subsp. fortuitum DSM 46621 = ATCC 6841 [1214102]	53-61
	LIAVAALAV	34	A0A1X1ULY2	A0A1X1ULY2_9MYCO [tr]	Serine/threonine protein kinase	626	Mycobacterium fragae [1260918]	333-341
	LIAVAALVA	214	A0A1X1UVN1	A0A1X1UVN1_9MYCO [tr]	Arabinosyltransferase	1073	Mycobacterium fragae [1260918]	425-433
	VIVSSGAIA	455	A0A1X1UJ59	A0A1X1UJ59_9MYCO [tr]	Glutamate 5-kinase	367	Mycobacterium fragae [1260918]	53-61
	VMAVAVLAA	6	A0A1X0CNQ9	A0A1X0CNQ9_9MYCO [tr]	ABC transporter permease	828	Mycobacterium franklinii [948102]	399-407
	IIAVAVLVA	12	A0A1X0C9P2	A0A1X0C9P2_9MYCO [tr]	Uncharacterized protein	68	Mycobacterium franklinii [948102]	19-27
	IIAVAVLVA	13	A0A1X0CVA5	A0A1X0CVA5_9MYCO [tr]	Uncharacterized protein	68	Mycobacterium franklinii [948102]	19-27
	LIVVVTLVA	1	A0A1X0CR69	A0A1X0CR69_9MYCO [tr]	Uncharacterized protein	144	Mycobacterium franklinii [948102]	132-140
	VIVSSGAIA	387	A0A1S1LBF7	A0A1S1LBF7_9MYCO [tr]	Glutamate 5-kinase	368	Mycobacterium franklinii [948102]	56-64
	VIVSSGAIA	425	A0A1X0CU79	A0A1X0CU79_9MYCO [tr]	Glutamate 5-kinase	368	Mycobacterium franklinii [948102]	56-64
	LIAVAVLAA	49	A0A1X1V933	A0A1X1V933_MYCGS [tr]	Uncharacterized protein	227	Mycobacterium gastri [1777]	2017-04-12
	FMAVAVLAV	3	A0A1X1VR09	A0A1X1VR09_MYCGS [tr]	Uncharacterized protein	372	Mycobacterium gastri [1777]	26-34
	LIAVAALVA	213	A0A1X1UU52	A0A1X1UU52_MYCGS [tr]	Arabinosyltransferase	1086	Mycobacterium gastri [1777]	440-448
	VIVSSGAIA	456	A0A1X1V5U7	A0A1X1V5U7_MYCGS [tr]	Glutamate 5-kinase	385	Mycobacterium gastri [1777]	55-63
	LIAVAVLAA	83	W4HZL5	W4HZL5_MYCGS [tr]	Uncharacterized protein	227	Mycobacterium gastri 'Wayne' [1436723]	2017-04-12
	FMAVAVLAV	4	W4I868	W4I868_MYCGS [tr]	Membrane protein	372	Mycobacterium gastri 'Wayne' [1436723]	26-34
	LIAVAALVA	332	W4I293	W4I293_MYCGS [tr]	Arabinosyltransferase	1086	Mycobacterium gastri 'Wayne' [1436723]	440-448
	VIVSSGAIA	602	W4HWN3	W4HWN3_MYCGS [tr]	Glutamate 5-kinase	385	Mycobacterium gastri 'Wayne' [1436723]	55-63
	VYAVAALAA	26	E6THJ8	E6THJ8_MYCSR [tr]	Arabinose efflux permease family protein	400	Mycobacterium gilvum (strain DSM 45189 / LMG 24558 / Spyr1) [278137]	57-65
	LIAVAVLAV	111	E6TGS4	E6TGS4_MYCSR [tr]	Serine/threonine protein kinase	625	Mycobacterium gilvum (strain DSM 45189 / LMG 24558 / Spyr1) [278137]	332-340
	LIAVAALVA	272	E6TLK8	E6TLK8_MYCSR [tr]	Cell wall arabinan synthesis protein	1066	Mycobacterium gilvum (strain DSM 45189 / LMG 24558 / Spyr1) [278137]	423-431
	LIVVAALIV	25	E6TDX4	E6TDX4_MYCSR [tr]	NifC-like ABC-type porter/molybdate ABC transporter, permease protein	269	Mycobacterium gilvum (strain DSM 45189 / LMG 24558 / Spyr1) [278137]	249-257
	VIVSSGAIA	528	E6TDT6	E6TDT6_MYCSR [tr]	Glutamate 5-kinase	370	Mycobacterium gilvum (strain DSM 45189 / LMG 24558 / Spyr1) [278137]	53-61
	VYAVAALAA	25	A4T5K4	A4T5K4_MYCGI [tr]	Major facilitator superfamily MFS_1	400	Mycobacterium gilvum (strain PYR-GCK) (Mycobacterium flavescens (strain ATCC 700033 / PYR-GCK)) [350054]	57-65
	LIAVAVLAV	107	A4T4V4	A4T4V4_MYCGI [tr]	Serine/threonine protein kinase	625	Mycobacterium gilvum (strain PYR-GCK) (Mycobacterium flavescens (strain ATCC 700033 / PYR-GCK)) [350054]	332-340
	LIAVAALVA	261	A4T6D2	A4T6D2_MYCGI [tr]	Cell wall arabinan synthesis protein	1066	Mycobacterium gilvum (strain PYR-GCK) (Mycobacterium flavescens (strain ATCC 700033 / PYR-GCK)) [350054]	423-431
	LIVVAALIV	24	A4TCY1	A4TCY1_MYCGI [tr]	NifC-like ABC-type porter	269	Mycobacterium gilvum (strain PYR-GCK) (Mycobacterium flavescens (strain ATCC 700033 / PYR-GCK)) [350054]	249-257
	VIVSSGAIA	506	A4T2J5	PROB_MYCGI [sp]	Glutamate 5-kinase	370	Mycobacterium gilvum (strain PYR-GCK) (Mycobacterium flavescens (strain ATCC 700033 / PYR-GCK)) [350054]	53-61
	LIAVAVLAV	19	A0A0K0X2J9	A0A0K0X2J9_MYCGD [tr]	Serine/threonine protein kinase	623	Mycobacterium goodii [134601]	330-338
	VIVVITLVK	1	A0A0K0X2E2	A0A0K0X2E2_9MYCO [tr]	Membrane protein	1216	Mycobacterium goodii [134601]	424-432
	VIVSSGAIA	74	A0A0K0X7J7	A0A0K0X7J7_9MYCO [tr]	Glutamate 5-kinase	370	Mycobacterium goodii [134601]	53-61
	VIVVVALAA	5	A0A1A6BD70	A0A1A6BD70_MYCGO [tr]	Mammalian cell entry protein	534	Mycobacterium gordonae [1778]	25-33
	VIVVVALAA	12	A0A1X1XGF3	A0A1X1XGF3_MYCGO [tr]	Mammalian cell entry protein	535	Mycobacterium gordonae [1778]	25-33
	LMVVAALAA	4	A0A1A3JY87	A0A1A3JY87_MYCGO [tr]	Cadmium-translocating P-type ATPase	644	Mycobacterium gordonae [1778]	85-93
	VIVVAVLAV	22	A0A1A6BL08	A0A1A6BL08_MYCGO [tr]	Uncharacterized protein	956	Mycobacterium gordonae [1778]	652-660
	VIVVAVLAV	35	A0A1X1V994	A0A1X1V994_MYCGO [tr]	Uncharacterized protein	956	Mycobacterium gordonae [1778]	652-660
	LIAVAALVA	55	A0A0Q2LHH6	A0A0Q2LHH6_MYCGO [tr]	Arabinosyltransferase	1064	Mycobacterium gordonae [1778]	414-422
	LIAVAALVA	124	A0A1A3JZR2	A0A1A3JZR2_MYCGO [tr]	Arabinosyltransferase	1072	Mycobacterium gordonae [1778]	426-434
	LIAVAALVA	135	A0A1A6BDQ0	A0A1A6BDQ0_MYCGO [tr]	Arabinosyltransferase	1083	Mycobacterium gordonae [1778]	434-442
	VIVSSGAIA	90	A0A0Q2QHK7	A0A0Q2QHK7_MYCGO [tr]	Glutamate 5-kinase	366	Mycobacterium gordonae [1778]	52-60
	VIVSSGAIA	259	A0A1A3K7G9	A0A1A3K7G9_MYCGO [tr]	Glutamate 5-kinase	366	Mycobacterium gordonae [1778]	52-60
	VIVSSGAIA	273	A0A1A6BI22	A0A1A6BI22_MYCGO [tr]	Glutamate 5-kinase	368	Mycobacterium gordonae [1778]	54-62
	IIVVAALVV	5	A0A1E8QCK8	A0A1E8QCK8_9MYCO [tr]	Uncharacterized protein	190	Mycobacterium grossiae [1552759]	172-180
	VIVSSGAIA	66	A0A0I9Z9A3	A0A0I9Z9A3_9MYCO [tr]	Glutamate 5-kinase	367	Mycobacterium haemophilum [29311]	53-61
	LIAVAALAV	52	K5BF36	K5BF36_MYCHD [tr]	Uncharacterized protein	201	Mycobacterium hassiacum (strain DSM 44199 / CIP 105218 / JCM 12690 / 3849) [1122247]	170-178
	LIAVAALVA	301	K5BAB0	K5BAB0_MYCHD [tr]	Putative arabinosyltransferase C	1069	Mycobacterium hassiacum (strain DSM 44199 / CIP 105218 / JCM 12690 / 3849) [1122247]	421-429
	LMVLVVLVA	11	K5BB24	K5BB24_MYCHD [tr]	Bacterial extracellular solute-binding s, 5 Middle family protein	518	Mycobacterium hassiacum (strain DSM 44199 / CIP 105218 / JCM 12690 / 3849) [1122247]	20-28
	VIVSSGAIA	560	K5BJH0	K5BJH0_MYCHD [tr]	Glutamate 5-kinase	382	Mycobacterium hassiacum (strain DSM 44199 / CIP 105218 / JCM 12690 / 3849) [1122247]	53-61
	IISGPAAIL	1	K5BKE9	K5BKE9_MYCHD [tr]	Histidine kinase-, DNA gyrase B-, and HSP90-like ATPase family protein	1001	Mycobacterium hassiacum (strain DSM 44199 / CIP 105218 / JCM 12690 / 3849) [1122247]	262-270
	LIAVAALAV	10	A0A0J8XB07	A0A0J8XB07_9MYCO [tr]	Serine/threonine protein kinase	626	Mycobacterium heckeshornense [110505]	333-341
	LIAVAALVA	47	A0A0J8UMA7	A0A0J8UMA7_9MYCO [tr]	Arabinosyltransferase	1074	Mycobacterium heckeshornense [110505]	426-434
	LIAVAALVA	194	A0A1X0DDT8	A0A1X0DDT8_9MYCO [tr]	Arabinosyltransferase	1078	Mycobacterium heidelbergense [53376]	427-435
	LYAVAALVV	2	A0A1X0DH32	A0A1X0DH32_9MYCO [tr]	Uncharacterized protein	373	Mycobacterium heidelbergense [53376]	64-72
	VMAVAVLVA	2	A0A1X0DLE0	A0A1X0DLE0_9MYCO [tr]	Uncharacterized protein	144	Mycobacterium heidelbergense [53376]	2017-06-14
	VIVSSGAIA	428	A0A1X0DWG1	A0A1X0DWG1_9MYCO [tr]	Glutamate 5-kinase	367	Mycobacterium heidelbergense [53376]	53-61
	LIAVAVLAV	14	A0A0I9TCN3	A0A0I9TCN3_9MYCO [tr]	Secretion protein EccD	464	Mycobacterium heraklionense [512402]	400-408
	VIAVAALVA	11	A0A1A3G0M7	A0A1A3G0M7_9MYCO [tr]	Uncharacterized protein	142	Mycobacterium heraklionense [512402]	14-22
	VLVAVAVLA	24	A0A1A3GB94	A0A1A3GB94_9MYCO [tr]	Exopolyphosphatase	349	Mycobacterium heraklionense [512402]	2017-11-19
	VLVAVAVLA	25	A0A1A3U0A2	A0A1A3U0A2_9MYCO [tr]	Exopolyphosphatase	349	Mycobacterium heraklionense [512402]	2017-11-19
	YSVLVTSVA	3	A0A0I9TF26	A0A0I9TF26_9MYCO [tr]	Pyrroline-5-carboxylate reductase	286	Mycobacterium heraklionense [512402]	47-55
	YSVLVTSVA	17	A0A1A2H1P7	A0A1A2H1P7_9MYCO [tr]	Pyrroline-5-carboxylate reductase	288	Mycobacterium heraklionense [512402]	47-55
	YSVLVTSVA	21	A0A1A2W541	A0A1A2W541_9MYCO [tr]	Pyrroline-5-carboxylate reductase	287	Mycobacterium heraklionense [512402]	51-59
	YSVLVTSVA	27	A0A1R0U9T2	A0A1R0U9T2_9MYCO [tr]	Pyrroline-5-carboxylate reductase	287	Mycobacterium heraklionense [512402]	51-59
	VIVSSGAIA	65	A0A0I9TE31	A0A0I9TE31_9MYCO [tr]	Glutamate 5-kinase	368	Mycobacterium heraklionense [512402]	55-63
	YSVLVTSVA	34	A0A1X1VFB0	A0A1X1VFB0_9MYCO [tr]	Pyrroline-5-carboxylate reductase	286	Mycobacterium hiberniae [29314]	47-55
	VIVSSGAIA	457	A0A1X1VQA5	A0A1X1VQA5_9MYCO [tr]	Glutamate 5-kinase	370	Mycobacterium hiberniae [29314]	57-65
	VIAVAALVA	13	A0A1E3RLL3	A0A1E3RLL3_9MYCO [tr]	Uncharacterized protein	149	Mycobacterium holsaticum [152142]	23-31
	VIVSSGAIA	292	A0A1E3S0X2	A0A1E3S0X2_9MYCO [tr]	Glutamate 5-kinase	366	Mycobacterium holsaticum [152142]	53-61
	VIVSSGAIA	83	A0A0N1LXL3	A0A0N1LXL3_9MYCO [tr]	Glutamate 5-kinase	378	Mycobacterium immunogenum [83262]	66-74
	VIVSSGAIA	188	A0A179VDA7	A0A179VDA7_9MYCO [tr]	Glutamate 5-kinase	378	Mycobacterium immunogenum [83262]	66-74
	LIAVAALVA	299	J9WD78	J9WD78_MYCIP [tr]	Putative arabinosyltransferase B	1064	Mycobacterium indicus pranii (strain DSM 45239 / MTCC 9506) [1232724]	413-421
	YSVLITSVA	28	J9WH95	J9WH95_MYCIP [tr]	Pyrroline-5-carboxylate reductase	295	Mycobacterium indicus pranii (strain DSM 45239 / MTCC 9506) [1232724]	51-59
	VIVSSGAIA	555	J9W977	J9W977_MYCIP [tr]	Glutamate 5-kinase	367	Mycobacterium indicus pranii (strain DSM 45239 / MTCC 9506) [1232724]	53-61
	LIAVAALVA	193	A0A1X0CZN2	A0A1X0CZN2_9MYCO [tr]	Arabinosyltransferase	1066	Mycobacterium insubricum [444597]	421-429
	VIVSSGAIA	427	A0A1X0DNS5	A0A1X0DNS5_9MYCO [tr]	Glutamate 5-kinase	372	Mycobacterium insubricum [444597]	55-63
	LIAVAALVA	216	A0A1X1WJV3	A0A1X1WJV3_9MYCO [tr]	Arabinosyltransferase	1071	Mycobacterium interjectum [33895]	418-426
	VIAVAAMIA	1	A0A1X1WTL6	A0A1X1WTL6_9MYCO [tr]	Uncharacterized protein	78	Mycobacterium interjectum [33895]	62-70
	VIVSSGAIA	459	A0A1X1X6M3	A0A1X1X6M3_9MYCO [tr]	Glutamate 5-kinase	371	Mycobacterium interjectum [33895]	53-61
	LIAVAALVA	142	A0A1E3SDU8	A0A1E3SDU8_9MYCO [tr]	Arabinosyltransferase	1076	Mycobacterium intermedium [28445]	426-434
	VIVSSGAIA	293	A0A1E3SLZ4	A0A1E3SLZ4_9MYCO [tr]	Glutamate 5-kinase	371	Mycobacterium intermedium [28445]	54-62
	LIAVAALVA	285	H8IKP8	H8IKP8_MYCIA [tr]	EmbB	1064	Mycobacterium intracellulare (strain ATCC 13950 / DSM 43223 / JCM 6384 / NCTC 13025 / 3600) [487521]	413-421
	YSVLITSVA	26	H8ITI3	H8ITI3_MYCIA [tr]	Pyrroline-5-carboxylate reductase	295	Mycobacterium intracellulare (strain ATCC 13950 / DSM 43223 / JCM 6384 / NCTC 13025 / 3600) [487521]	51-59
	VIVSSGAIA	546	H8IQB9	H8IQB9_MYCIA [tr]	Glutamate 5-kinase	367	Mycobacterium intracellulare (strain ATCC 13950 / DSM 43223 / JCM 6384 / NCTC 13025 / 3600) [487521]	53-61
	LIAVAALVA	106	A0A1A2R4R4	A0A1A2R4R4_MYCIT [tr]	Arabinosyltransferase	1064	Mycobacterium intracellulare [1767]	413-421
	LIAVAALVA	241	A0A249BGI3	A0A249BGI3_MYCIT [tr]	Arabinosyltransferase	1064	Mycobacterium intracellulare [1767]	413-421
	LIVLVVLVA	4	A0A1A2QJ68	A0A1A2QJ68_MYCIT [tr]	Signal recognition particle receptor FtsY	443	Mycobacterium intracellulare [1767]	2017-12-20
	YSVLITSVA	13	A0A1A2QYX8	A0A1A2QYX8_MYCIT [tr]	Pyrroline-5-carboxylate reductase	295	Mycobacterium intracellulare [1767]	51-59
	VIVSSGAIA	234	A0A1A2Q5D7	A0A1A2Q5D7_MYCIT [tr]	Glutamate 5-kinase	367	Mycobacterium intracellulare [1767]	53-61
	LIAVAALVA	341	X8CE21	X8CE21_MYCIT [tr]	Putative arabinosyltransferase C	1064	Mycobacterium intracellulare 1956 [1299331]	413-421
	VIVSSGAIA	622	X8CPN8	X8CPN8_MYCIT [tr]	Glutamate 5-kinase	367	Mycobacterium intracellulare 1956 [1299331]	53-61
	VYAVAALAA	19	A0A1X1WMM2	A0A1X1WMM2_9MYCO [tr]	MFS transporter	402	Mycobacterium iranicum [912594]	57-65
	LIAVAVLAV	41	A0A178M3Q0	A0A178M3Q0_9MYCO [tr]	Serine/threonine protein kinase	625	Mycobacterium iranicum [912594]	332-340
	LIAVAVLAV	93	A0A1X1WQ04	A0A1X1WQ04_9MYCO [tr]	Serine/threonine protein kinase	625	Mycobacterium iranicum [912594]	332-340
	IIVVVALVA	12	A0A178LU63	A0A178LU63_9MYCO [tr]	Uncharacterized protein	649	Mycobacterium iranicum [912594]	601-609
	LIAVAALVA	81	A0A178LXN6	A0A178LXN6_9MYCO [tr]	Arabinosyltransferase	1065	Mycobacterium iranicum [912594]	422-430
	LIAVAALVA	215	A0A1X1WEE5	A0A1X1WEE5_9MYCO [tr]	Arabinosyltransferase	1057	Mycobacterium iranicum [912594]	414-422
	LIVVAALIV	12	A0A178M0J3	A0A178M0J3_9MYCO [tr]	Molybdenum ABC transporter permease	269	Mycobacterium iranicum [912594]	249-257
	LIVVAALIV	20	A0A1X1WCR9	A0A1X1WCR9_9MYCO [tr]	Molybdenum ABC transporter permease	268	Mycobacterium iranicum [912594]	249-257
	VIAVVVMIV	2	A0A178LYJ3	A0A178LYJ3_9MYCO [tr]	Haloacid dehalogenase	956	Mycobacterium iranicum [912594]	278-286
	VIVSSGAIA	186	A0A178LWE3	A0A178LWE3_9MYCO [tr]	Glutamate 5-kinase	366	Mycobacterium iranicum [912594]	53-61
	VIVSSGAIA	458	A0A1X1WEZ8	A0A1X1WEZ8_9MYCO [tr]	Glutamate 5-kinase	368	Mycobacterium iranicum [912594]	53-61
	LIAVAVLAA	48	A0A1X0LDM2	A0A1X0LDM2_MYCKA [tr]	DUF3298 domain-containing protein	226	Mycobacterium kansasii [1768]	2017-04-12
	FMAVAVLAV	1	A0A164BMX9	A0A164BMX9_MYCKA [tr]	Uncharacterized protein	369	Mycobacterium kansasii [1768]	27-35
	FMAVAVLAV	2	A0A164GLC9	A0A164GLC9_MYCKA [tr]	Uncharacterized protein	372	Mycobacterium kansasii [1768]	26-34
	FIAVAVLAV	7	A0A1X0L8L6	A0A1X0L8L6_MYCKA [tr]	DUF5135 domain-containing protein	372	Mycobacterium kansasii [1768]	26-34
	LIAVAALVA	77	A0A163RMV6	A0A163RMV6_MYCKA [tr]	Arabinosyltransferase	1073	Mycobacterium kansasii [1768]	427-435
	LIAVAALVA	78	A0A164AMP3	A0A164AMP3_MYCKA [tr]	Arabinosyltransferase	1077	Mycobacterium kansasii [1768]	428-436
	LIAVAALVA	79	A0A164EV20	A0A164EV20_MYCKA [tr]	Arabinosyltransferase	1081	Mycobacterium kansasii [1768]	435-443
	LIAVAALVA	181	A0A1V3X0E6	A0A1V3X0E6_MYCKA [tr]	Mycobacterial cell wall arabinan synthesis family protein	546	Mycobacterium kansasii [1768]	422-430
	LIAVAALVA	182	A0A1V3XB39	A0A1V3XB39_MYCKA [tr]	Mycobacterial cell wall arabinan synthesis family protein	671	Mycobacterium kansasii [1768]	244-252
	LIAVAALVA	201	A0A1X0KTG6	A0A1X0KTG6_MYCKA [tr]	Arabinosyltransferase	1075	Mycobacterium kansasii [1768]	426-434
	LIAVAALVA	202	A0A1X0L910	A0A1X0L910_MYCKA [tr]	Arabinosyltransferase	1073	Mycobacterium kansasii [1768]	427-435
	VMYVVTSYA	1	A0A1V3WUL6	A0A1V3WUL6_MYCKA [tr]	Cytochrome C and Quinol oxidase polypeptide I family protein	120	Mycobacterium kansasii [1768]	42-50
	VMYVVTSYA	2	A0A1V3X6T9	A0A1V3X6T9_MYCKA [tr]	Cytochrome C and Quinol oxidase polypeptide I family protein	196	Mycobacterium kansasii [1768]	2017-12-20
	VIVSSGAIA	177	A0A162E6M7	A0A162E6M7_MYCKA [tr]	Glutamate 5-kinase	368	Mycobacterium kansasii [1768]	54-62
	VIVSSGAIA	178	A0A163W9A7	A0A163W9A7_MYCKA [tr]	Glutamate 5-kinase	372	Mycobacterium kansasii [1768]	55-63
	VIVSSGAIA	179	A0A164DU55	A0A164DU55_MYCKA [tr]	Glutamate 5-kinase	368	Mycobacterium kansasii [1768]	54-62
	VIVSSGAIA	405	A0A1V3XG40	A0A1V3XG40_MYCKA [tr]	Glutamate 5-kinase	282	Mycobacterium kansasii [1768]	54-62
	VIVSSGAIA	406	A0A1V3XLC2	A0A1V3XLC2_MYCKA [tr]	Glutamate 5-kinase	352	Mycobacterium kansasii [1768]	54-62
	VIVSSGAIA	441	A0A1X0KPB3	A0A1X0KPB3_MYCKA [tr]	Glutamate 5-kinase	368	Mycobacterium kansasii [1768]	54-62
	VIVSSGAIA	442	A0A1X0L5B9	A0A1X0L5B9_MYCKA [tr]	Glutamate 5-kinase	368	Mycobacterium kansasii [1768]	54-62
	LIAVAALVA	337	X7Z1C6	X7Z1C6_MYCKA [tr]	Putative arabinosyltransferase C	1071	Mycobacterium kansasii 662 [1299326]	422-430
	VMYVVTSYA	5	X7YUI8	X7YUI8_MYCKA [tr]	Cytochrome c oxidase subunit 1	575	Mycobacterium kansasii 662 [1299326]	42-50
	VIVSSGAIA	619	X7ZLL8	X7ZLL8_MYCKA [tr]	Glutamate 5-kinase	368	Mycobacterium kansasii 662 [1299326]	54-62
	LIAVAALVA	336	X7YM33	X7YM33_MYCKA [tr]	Putative arabinosyltransferase C	1056	Mycobacterium kansasii 732 [1299327]	407-415
	VIVSSGAIA	618	X7Z290	X7Z290_MYCKA [tr]	Glutamate 5-kinase	368	Mycobacterium kansasii 732 [1299327]	54-62
	LIAVAALVA	335	X7YE30	X7YE30_MYCKA [tr]	Putative arabinosyltransferase C	1071	Mycobacterium kansasii 824 [1299328]	422-430
	VMYVVTSYA	4	X7XTM1	X7XTM1_MYCKA [tr]	Cytochrome C and Quinol oxidase polypeptide I family protein	301	Mycobacterium kansasii 824 [1299328]	2017-12-20
	VIVSSGAIA	617	X7Y6K7	X7Y6K7_MYCKA [tr]	Glutamate 5-kinase	368	Mycobacterium kansasii 824 [1299328]	54-62
	LIAVAALVA	318	U5WQQ8	U5WQQ8_MYCKA [tr]	Arabinosyltransferase	1075	Mycobacterium kansasii ATCC 12478 [557599]	426-434
	VMYVVTSYA	3	U5WS91	U5WS91_MYCKA [tr]	Cytochrome c oxidase subunit 1	575	Mycobacterium kansasii ATCC 12478 [557599]	42-50
	VIVSSGAIA	590	U5WLD6	U5WLD6_MYCKA [tr]	Glutamate 5-kinase	368	Mycobacterium kansasii ATCC 12478 [557599]	54-62
	LIVVVVLAA	15	A0A1X2LD53	A0A1X2LD53_9MYCO [tr]	Uncharacterized protein	157	Mycobacterium koreense [1069220]	120-128
	LIAVAALVA	230	A0A1X2LHN8	A0A1X2LHN8_9MYCO [tr]	Arabinosyltransferase	1077	Mycobacterium koreense [1069220]	428-436
	VIAVVVLVV	31	A0A1X2LIQ3	A0A1X2LIQ3_9MYCO [tr]	Mammalian cell entry protein	535	Mycobacterium koreense [1069220]	16-24
	VIVSSGAIA	479	A0A1X2LIU1	A0A1X2LIU1_9MYCO [tr]	Glutamate 5-kinase	366	Mycobacterium koreense [1069220]	53-61
	LIAVAALVA	218	A0A1X1XEQ0	A0A1X1XEQ0_9MYCO [tr]	Arabinosyltransferase	1077	Mycobacterium kubicae [120959]	430-438
	YSVLVTSVK	3	A0A1X1XDQ0	A0A1X1XDQ0_9MYCO [tr]	Pyrroline-5-carboxylate reductase	293	Mycobacterium kubicae [120959]	51-59
	VIVSSGAIA	461	A0A1X1XU59	A0A1X1XU59_9MYCO [tr]	Glutamate 5-kinase	368	Mycobacterium kubicae [120959]	54-62
	VLVAVAVLA	28	A0A1B8SEX1	A0A1B8SEX1_9MYCO [tr]	Exopolyphosphatase	348	Mycobacterium kumamotonense [354243]	2017-11-19
	YSVLVTSVA	24	A0A1B8SHV9	A0A1B8SHV9_9MYCO [tr]	Pyrroline-5-carboxylate reductase	284	Mycobacterium kumamotonense [354243]	47-55
	YSVLVTSVA	31	A0A1X0E3C6	A0A1X0E3C6_9MYCO [tr]	Pyrroline-5-carboxylate reductase	284	Mycobacterium kumamotonense [354243]	47-55
	VIVSSGAIA	281	A0A1B8SFN6	A0A1B8SFN6_9MYCO [tr]	Glutamate 5-kinase	368	Mycobacterium kumamotonense [354243]	55-63
	LIAVAVLAV	50	A0A1A2Z729	A0A1A2Z729_9MYCO [tr]	Serine/threonine protein kinase	626	Mycobacterium kyorinense [487514]	333-341
	LIAVAVLAV	94	A0A1X1YH79	A0A1X1YH79_9MYCO [tr]	Serine/threonine protein kinase	626	Mycobacterium kyorinense [487514]	333-341
	LIAVAALVA	116	A0A1A2ZWF0	A0A1A2ZWF0_9MYCO [tr]	Arabinosyltransferase	1065	Mycobacterium kyorinense [487514]	421-429
	LIAVAALVA	217	A0A1X1XBK8	A0A1X1XBK8_9MYCO [tr]	Arabinosyltransferase	1068	Mycobacterium kyorinense [487514]	424-432
	LIYVAAMVA	4	A0A1X1XNX8	A0A1X1XNX8_9MYCO [tr]	Acyltransferase	437	Mycobacterium kyorinense [487514]	409-417
	VIVSSGAIA	246	A0A1A2YRW0	A0A1A2YRW0_9MYCO [tr]	Glutamate 5-kinase	365	Mycobacterium kyorinense [487514]	52-60
	VIVSSGAIA	462	A0A1X1Y4Z8	A0A1X1Y4Z8_9MYCO [tr]	Glutamate 5-kinase	365	Mycobacterium kyorinense [487514]	52-60
	LIAVAALVA	219	A0A1X1XS98	A0A1X1XS98_9MYCO [tr]	Arabinosyltransferase	1082	Mycobacterium lacus [169765]	435-443
	VIVVAVLVA	29	A0A1X1XIH5	A0A1X1XIH5_9MYCO [tr]	Uncharacterized protein	428	Mycobacterium lacus [169765]	182-190
	VIVSSGAIA	460	A0A1X1XLV8	A0A1X1XLV8_9MYCO [tr]	Glutamate 5-kinase	375	Mycobacterium lacus [169765]	54-62
	LIAVAALVA	40	A0A0E3WAV2	A0A0E3WAV2_9MYCO [tr]	EmbB	1078	Mycobacterium lentiflavum [141349]	426-434
	WIAVAVLVV	3	A0A0E4CR43	A0A0E4CR43_9MYCO [tr]	Virulence factor Mce	446	Mycobacterium lentiflavum [141349]	29-37
	VIVSSGAIA	52	A0A0E4CPN9	A0A0E4CPN9_9MYCO [tr]	Glutamate 5-kinase	367	Mycobacterium lentiflavum [141349]	53-61
	VIVSSGAIA	519	B8ZRN2	PROB_MYCLB [sp]	Glutamate 5-kinase	367	Mycobacterium leprae (strain Br4923) [561304]	53-61
	VIVSSGAIA	577	Q9CBZ5	PROB_MYCLE [sp]	Glutamate 5-kinase	367	Mycobacterium leprae (strain TN) [272631]	53-61
	VIVSSGAIA	193	A0A197SA87	A0A197SA87_MYCLR [tr]	Glutamate 5-kinase	367	Mycobacterium leprae 3125609 [1297123]	53-61
	LIAVAALVA	243	A0A250BN07	A0A250BN07_MYCLP [tr]	Putative arabinosyltransferase B	1065	Mycobacterium lepraemurium [64667]	418-426
	WIAVAVLVV	14	A0A250BSL5	A0A250BSL5_MYCLP [tr]	Signal recognition particle receptor FtsY	444	Mycobacterium lepraemurium [64667]	2017-06-14
	VIVSSGAIA	54	A0A0F4EQS6	A0A0F4EQS6_9MYCO [tr]	Glutamate 5-kinase	367	Mycobacterium lepromatosis [480418]	53-61
	LIAVAALVA	302	L7VEM0	L7VEM0_MYCL1 [tr]	Integral membrane indolylacetylinositol arabinosyltransferase EmbB	1075	Mycobacterium liflandii (strain 128FXT) [459424]	429-437
	VIVSSGAIA	562	L7VAZ3	L7VAZ3_MYCL1 [tr]	Glutamate 5-kinase	368	Mycobacterium liflandii (strain 128FXT) [459424]	54-62
	LIVVAVLAV	22	A0A1U9PAB5	A0A1U9PAB5_9MYCO [tr]	Serine/threonine protein kinase	626	Mycobacterium litorale [758802]	332-340
	FIAVVVLVA	5	A0A1U9PJL5	A0A1U9PJL5_9MYCO [tr]	Serine/threonine protein phosphatase	722	Mycobacterium litorale [758802]	271-279
	VIVSSGAIA	400	A0A1U9PFH3	A0A1U9PFH3_9MYCO [tr]	Glutamate 5-kinase	366	Mycobacterium litorale [758802]	53-61
	LYAVVVLVA	1	A0A0D1LEY5	A0A0D1LEY5_9MYCO [tr]	Peptidase M48	313	Mycobacterium llatzerense [280871]	2017-09-17
	WIVVAVLVV	1	A0A0D1LKK1	A0A0D1LKK1_9MYCO [tr]	Uncharacterized protein	409	Mycobacterium llatzerense [280871]	2017-07-15
	VIVSSGAIA	42	A0A0D1JPN9	A0A0D1JPN9_9MYCO [tr]	Glutamate 5-kinase	373	Mycobacterium llatzerense [280871]	60-68
	LIYLVVSVA	1	A0A1X1YBN4	A0A1X1YBN4_9MYCO [tr]	Uncharacterized protein	692	Mycobacterium longobardum [1108812]	311-319
	YSVLVTSVA	35	A0A1X1YIW7	A0A1X1YIW7_9MYCO [tr]	Pyrroline-5-carboxylate reductase	286	Mycobacterium longobardum [1108812]	47-55
	VIVSSGAIA	463	A0A1X1YL33	A0A1X1YL33_9MYCO [tr]	Glutamate 5-kinase	367	Mycobacterium longobardum [1108812]	54-62
	LIAVAALAV	55	X5KJ15	X5KJ15_9MYCO [tr]	Serine-threonine protein kinase	624	Mycobacterium mageritense DSM 44476 = CIP 104973 [1209984]	331-339
	LIAVAALAV	56	X5L721	X5L721_9MYCO [tr]	Uncharacterized protein	54	Mycobacterium mageritense DSM 44476 = CIP 104973 [1209984]	36-44
	LIAVAALVA	333	X5LAS7	X5LAS7_9MYCO [tr]	Arabinosyltransferase A	1074	Mycobacterium mageritense DSM 44476 = CIP 104973 [1209984]	434-442
	VIVVAALVV	22	X5L9R1	X5L9R1_9MYCO [tr]	Membrane transporter	487	Mycobacterium mageritense DSM 44476 = CIP 104973 [1209984]	188-196
	VIVSSGAIA	613	X5LA86	X5LA86_9MYCO [tr]	Glutamate 5-kinase	364	Mycobacterium mageritense DSM 44476 = CIP 104973 [1209984]	51-59
	LIAVAALVA	140	A0A1B9CZD1	A0A1B9CZD1_MYCMA [tr]	Arabinosyltransferase	1075	Mycobacterium malmoense [1780]	427-435
	LIAVAALVA	179	A0A1S2WJR4	A0A1S2WJR4_MYCMA [tr]	Arabinosyltransferase	1085	Mycobacterium malmoense [1780]	431-439
	LIAVAALVA	195	A0A1X0E274	A0A1X0E274_MYCMA [tr]	Arabinosyltransferase	1085	Mycobacterium malmoense [1780]	431-439
	IIAVVVLIA	19	A0A1S2WGK1	A0A1S2WGK1_MYCMA [tr]	Uncharacterized protein	507	Mycobacterium malmoense [1780]	285-293
	YSVLITSVA	18	A0A1B9DE84	A0A1B9DE84_MYCMA [tr]	Pyrroline-5-carboxylate reductase	295	Mycobacterium malmoense [1780]	51-59
	VIVSSGAIA	284	A0A1B9DBI7	A0A1B9DBI7_MYCMA [tr]	Glutamate 5-kinase	367	Mycobacterium malmoense [1780]	53-61
	VIVSSGAIA	389	A0A1S2WE77	A0A1S2WE77_MYCMA [tr]	Glutamate 5-kinase	367	Mycobacterium malmoense [1780]	53-61
	VIVSSGAIA	429	A0A1X0DYE2	A0A1X0DYE2_MYCMA [tr]	Glutamate 5-kinase	367	Mycobacterium malmoense [1780]	53-61
	LIVVAALVV	40	A0A1X0F8F1	A0A1X0F8F1_9MYCO [tr]	Uncharacterized protein	256	Mycobacterium mantenii [560555]	118-126
	LIAVAALIA	39	A0A1X0FLA5	A0A1X0FLA5_9MYCO [tr]	Arabinosyltransferase	1070	Mycobacterium mantenii [560555]	422-430
	VIVSSGAIA	431	A0A1X0FMK1	A0A1X0FMK1_9MYCO [tr]	Glutamate 5-kinase	367	Mycobacterium mantenii [560555]	53-61
	LIAVAALVA	268	B2HMJ2	B2HMJ2_MYCMM [tr]	Integral membrane indolylacetylinositol arabinosyltransferase EmbB	1075	Mycobacterium marinum (strain ATCC BAA-535 / M) [216594]	429-437
	VIVVIVLVA	11	B2HR56	B2HR56_MYCMM [tr]	Hypothetical membrane protein	644	Mycobacterium marinum (strain ATCC BAA-535 / M) [216594]	424-432
	VIVSSGAIA	515	B2HMG0	PROB_MYCMM [sp]	Glutamate 5-kinase	368	Mycobacterium marinum (strain ATCC BAA-535 / M) [216594]	54-62
	LIAVAALIA	46	A0A249B2J4	A0A249B2J4_9MYCO [tr]	Arabinosyltransferase	1074	Mycobacterium marseillense [701042]	422-430
	YSVLITSVA	21	A0A1X0EUL5	A0A1X0EUL5_9MYCO [tr]	Pyrroline-5-carboxylate reductase	295	Mycobacterium marseillense [701042]	51-59
	VIVSSGAIA	430	A0A1X0F252	A0A1X0F252_9MYCO [tr]	Glutamate 5-kinase	367	Mycobacterium marseillense [701042]	53-61
	VYAVAALWA	10	A0A109SLB5	A0A109SLB5_9MYCO [tr]	Sensor histidine kinase NarS	362	Mycobacterium microti [1806]	76-84
	LIAVAALVA	71	A0A109ST81	A0A109ST81_9MYCO [tr]	Arabinosyltransferase B	1098	Mycobacterium microti [1806]	449-457
	VIVSSGAIA	145	A0A109SPR3	A0A109SPR3_9MYCO [tr]	Glutamate 5-kinase	282	Mycobacterium microti [1806]	54-62
	YSVLVTSVA	32	A0A1X0FQ34	A0A1X0FQ34_9MYCO [tr]	Pyrroline-5-carboxylate reductase	286	Mycobacterium minnesotense [1118379]	47-55
	LIAVAALVA	197	A0A1X0GUZ5	A0A1X0GUZ5_9MYCO [tr]	Arabinosyltransferase	1078	Mycobacterium monacense DSM 44395 [1226751]	430-438
	VIVVVALIV	17	A0A1X0GG49	A0A1X0GG49_9MYCO [tr]	Murein biosynthesis integral membrane protein MurJ	1168	Mycobacterium monacense DSM 44395 [1226751]	971-979
	VIVSSGAIA	433	A0A1X0HEJ0	A0A1X0HEJ0_9MYCO [tr]	Glutamate 5-kinase	377	Mycobacterium monacense DSM 44395 [1226751]	60-68
	VIVVAALAV	14	A0A1X0HDH5	A0A1X0HDH5_9MYCO [tr]	Alpha/beta hydrolase	299	Mycobacterium moriokaense [39691]	2017-11-19
	LIAVAVLAV	87	A0A1X0HBE8	A0A1X0HBE8_9MYCO [tr]	Serine/threonine protein kinase	624	Mycobacterium moriokaense [39691]	331-339
	IIAVAVLVA	14	A0A1X0GGN9	A0A1X0GGN9_9MYCO [tr]	Uncharacterized protein	749	Mycobacterium moriokaense [39691]	16-24
	VLVAVAVLA	57	A0A1X0GUL9	A0A1X0GUL9_9MYCO [tr]	Uncharacterized protein	667	Mycobacterium moriokaense [39691]	631-639
	VIVSSGAIA	434	A0A1X0HHG7	A0A1X0HHG7_9MYCO [tr]	Glutamate 5-kinase	366	Mycobacterium moriokaense [39691]	53-61
	YYAVVVLAA	1	A0A1A0MCB2	A0A1A0MCB2_9MYCO [tr]	Uncharacterized protein	416	Mycobacterium mucogenicum [56689]	280-288
	YYAVVVLAA	2	A0A1A0N3L7	A0A1A0N3L7_9MYCO [tr]	Uncharacterized protein	416	Mycobacterium mucogenicum [56689]	280-288
	LYAVVVLVA	2	A0A1A3GHY4	A0A1A3GHY4_9MYCO [tr]	Peptidase M48	313	Mycobacterium mucogenicum [56689]	2017-09-17
	WIVVAVLVV	3	A0A1A0MU77	A0A1A0MU77_9MYCO [tr]	Uncharacterized protein	409	Mycobacterium mucogenicum [56689]	2017-07-15
	WIVVAVLVV	4	A0A1A3GQW9	A0A1A3GQW9_9MYCO [tr]	Uncharacterized protein	409	Mycobacterium mucogenicum [56689]	2017-07-15
	VIVSSGAIA	197	A0A1A0MHH9	A0A1A0MHH9_9MYCO [tr]	Glutamate 5-kinase	373	Mycobacterium mucogenicum [56689]	60-68
	VIVSSGAIA	256	A0A1A3GV05	A0A1A3GV05_9MYCO [tr]	Glutamate 5-kinase	373	Mycobacterium mucogenicum [56689]	60-68
	VYAVAALWA	12	A0A197J3D1	A0A197J3D1_9MYCO [tr]	Histidine kinase	406	Mycobacterium mungi [1844474]	57-65
	LIAVAALVA	82	A0A197J233	A0A197J233_9MYCO [tr]	Arabinosyltransferase	1082	Mycobacterium mungi [1844474]	433-441
	VIVSSGAIA	192	A0A197IZ55	A0A197IZ55_9MYCO [tr]	Glutamate 5-kinase	376	Mycobacterium mungi [1844474]	54-62
	VIAVAVLAV	3	A0A0F5N661	A0A0F5N661_9MYCO [tr]	Mammalian cell entry protein	488	Mycobacterium nebraskense [244292]	17-25
	LIAVAALVA	220	A0A1X1Z1A2	A0A1X1Z1A2_9MYCO [tr]	Arabinosyltransferase	1066	Mycobacterium nebraskense [244292]	418-426
	VMVVVVLVA	1	A0A0F5NK33	A0A0F5NK33_9MYCO [tr]	Uncharacterized protein	304	Mycobacterium nebraskense [244292]	170-178
	VMVVVVLVA	1	A0A0F5NK33	A0A0F5NK33_9MYCO [tr]	Uncharacterized protein	304	Mycobacterium nebraskense [244292]	170-178
	YSVLITSVA	4	A0A0F5N7N4	A0A0F5N7N4_9MYCO [tr]	Pyrroline-5-carboxylate reductase	295	Mycobacterium nebraskense [244292]	51-59
	VIVSSGAIA	464	A0A1X1Z0N0	A0A1X1Z0N0_9MYCO [tr]	Glutamate 5-kinase	370	Mycobacterium nebraskense [244292]	53-61
	LIVVAVLAV	1	A0A024QJ61	A0A024QJ61_MYCNE [tr]	Serine/threonine protein kinase	624	Mycobacterium neoaurum [1795]	331-339
	LIAVAALVA	16	A0A024QMT9	A0A024QMT9_MYCNE [tr]	Cell wall arabinan synthesis protein	1084	Mycobacterium neoaurum [1795]	441-449
	LIAVAALVA	286	H9NJ50	H9NJ50_MYCNE [tr]	Arabinosyltransferase A	1082	Mycobacterium neoaurum [1795]	439-447
	VIVSSGAIA	5	A0A024QW96	A0A024QW96_MYCNE [tr]	Glutamate 5-kinase	373	Mycobacterium neoaurum [1795]	56-64
	IIVVVVLAV	26	V5XJ06	V5XJ06_MYCNE [tr]	Uncharacterized protein	121	Mycobacterium neoaurum VKM Ac-1815D [700508]	2017-12-20
	LIVVAVLAV	38	V5X7Q6	V5X7Q6_MYCNE [tr]	Serine/threonine protein kinase	624	Mycobacterium neoaurum VKM Ac-1815D [700508]	331-339
	LIAVAALVA	320	V5X3W2	V5X3W2_MYCNE [tr]	Arabinosyltransferase	1067	Mycobacterium neoaurum VKM Ac-1815D [700508]	424-432
	VIVSSGAIA	592	V5XFH4	V5XFH4_MYCNE [tr]	Glutamate 5-kinase	371	Mycobacterium neoaurum VKM Ac-1815D [700508]	54-62
	LIAVAALAA	10	A0A0H5RHU8	A0A0H5RHU8_9MYCO [tr]	Adenosylcobinamide-GDP ribazoletransferase	241	Mycobacterium neworleansense [146018]	176-184
	LIAVAVLAV	13	A0A0H5RUH7	A0A0H5RUH7_9MYCO [tr]	Serine-threonine protein kinase	623	Mycobacterium neworleansense [146018]	330-338
	LIAVAALVA	44	A0A0H5RVK0	A0A0H5RVK0_9MYCO [tr]	Cell wall arabinan synthesis protein	1064	Mycobacterium neworleansense [146018]	420-428
	VIVSSGAIA	64	A0A0H5RXS9	A0A0H5RXS9_9MYCO [tr]	Glutamate 5-kinase	366	Mycobacterium neworleansense [146018]	53-61
	YSVLVTSVA	36	A0A1X1ZCT6	A0A1X1ZCT6_MYCNO [tr]	Pyrroline-5-carboxylate reductase	283	Mycobacterium nonchromogenicum [1782]	47-55
	LIAVAVLAV	86	A0A1X0GJF1	A0A1X0GJF1_9MYCO [tr]	Serine/threonine protein kinase	626	Mycobacterium noviomagense [459858]	333-341
	LIAVAALVA	196	A0A1X0GH23	A0A1X0GH23_9MYCO [tr]	Arabinosyltransferase	1073	Mycobacterium noviomagense [459858]	426-434
	VIVSSGAIA	432	A0A1X0GXJ3	A0A1X0GXJ3_9MYCO [tr]	Glutamate 5-kinase	368	Mycobacterium noviomagense [459858]	54-62
	VIVSSGAIA	134	A0A100WZD3	A0A100WZD3_9MYCO [tr]	Glutamate 5-kinase	378	Mycobacterium novocastrense [59813]	61-69
	VIAVVALAA	20	A0A0J6VZA8	A0A0J6VZA8_9MYCO [tr]	Multidrug resistance protein stp	484	Mycobacterium obuense [1807]	239-247
	VIAVVALAA	28	A0A0M2K1X9	A0A0M2K1X9_9MYCO [tr]	Major facilitator transporter	477	Mycobacterium obuense [1807]	232-240
	VIAVAVLAV	4	A0A0J6VHV7	A0A0J6VHV7_9MYCO [tr]	Copper resistance protein D	396	Mycobacterium obuense [1807]	307-315
	LIAVVALVA	2	A0A0J6WFJ9	A0A0J6WFJ9_9MYCO [tr]	UPF0353 protein MOBUDSM44075_00670	335	Mycobacterium obuense [1807]	23-31
	LIAVAALIA	3	A0A0J6VWH7	A0A0J6VWH7_9MYCO [tr]	Putative arabinosyltransferase B	1070	Mycobacterium obuense [1807]	427-435
	LIAVAALIA	5	A0A0M2JNT3	A0A0M2JNT3_9MYCO [tr]	Arabinosyltransferase	1063	Mycobacterium obuense [1807]	420-428
	LIAVAVMIA	18	A0A0J6Z8I9	A0A0J6Z8I9_9MYCO [tr]	Dipeptide-binding protein DppE precursor	545	Mycobacterium obuense [1807]	2017-10-18
	IIAVAVLIV	1	A0A0M2JY82	A0A0M2JY82_9MYCO [tr]	Membrane protein	752	Mycobacterium obuense [1807]	15-23
	VIVSSGAIA	69	A0A0J6W390	A0A0J6W390_9MYCO [tr]	Glutamate 5-kinase	366	Mycobacterium obuense [1807]	53-61
	VIVSSGAIA	78	A0A0M2JUF6	A0A0M2JUF6_9MYCO [tr]	Gamma-glutamyl kinase (Fragment)	285	Mycobacterium obuense [1807]	53-61
	VYAVAALWA	21	M8CR37	M8CR37_9MYCO [tr]	Two component sensor kinase	425	Mycobacterium orygis 112400015 [1305739]	76-84
	LIAVAALVA	304	M8CGS9	M8CGS9_9MYCO [tr]	Indolylacetylinositol arabinosyltransferase	1098	Mycobacterium orygis 112400015 [1305739]	449-457
	VIVSSGAIA	565	M8CK92	M8CK92_9MYCO [tr]	Glutamate 5-kinase	376	Mycobacterium orygis 112400015 [1305739]	54-62
	LMAVAVLAA	5	A0A1X1ZUR3	A0A1X1ZUR3_9MYCO [tr]	Uncharacterized protein	227	Mycobacterium palustre [153971]	2017-04-12
	LIAVAALIA	41	A0A1X1ZIP0	A0A1X1ZIP0_9MYCO [tr]	Arabinosyltransferase	1080	Mycobacterium palustre [153971]	429-437
	VIVSSGAIA	465	A0A1X1ZQ19	A0A1X1ZQ19_9MYCO [tr]	Glutamate 5-kinase	367	Mycobacterium palustre [153971]	53-61
	VYAVVVMAA	1	A0A1X2A7V1	A0A1X2A7V1_9MYCO [tr]	Oxidoreductase	152	Mycobacterium paraense [767916]	53-61
	LIAVAALIA	42	A0A1X2AD70	A0A1X2AD70_9MYCO [tr]	Arabinosyltransferase	1077	Mycobacterium paraense [767916]	429-437
	VIVSSGAIA	466	A0A1X2AIQ2	A0A1X2AIQ2_9MYCO [tr]	Glutamate 5-kinase	367	Mycobacterium paraense [767916]	53-61
	LIAVAALVA	168	A0A1Q4HVM2	A0A1Q4HVM2_9MYCO [tr]	Arabinosyltransferase	1075	Mycobacterium paraffinicum [53378]	427-435
	VSVVVTLYA	1	A0A1Q4I0Y4	A0A1Q4I0Y4_9MYCO [tr]	Arsenic transporter	413	Mycobacterium paraffinicum [53378]	182-190
	YSVLITSVA	20	A0A1Q4I2V7	A0A1Q4I2V7_9MYCO [tr]	Pyrroline-5-carboxylate reductase	295	Mycobacterium paraffinicum [53378]	51-59
	VIVSSGAIA	364	A0A1Q4HFG6	A0A1Q4HFG6_9MYCO [tr]	Glutamate 5-kinase	367	Mycobacterium paraffinicum [53378]	53-61
	LIVVVALAV	17	A0A1X0HV83	A0A1X0HV83_MYCPF [tr]	Histidine kinase	459	Mycobacterium parafortuitum [39692]	14-22
	LIAVAVLAV	88	A0A1X0HXU9	A0A1X0HXU9_MYCPF [tr]	Serine/threonine protein kinase	624	Mycobacterium parafortuitum [39692]	331-339
	VIAVVVMAV	7	A0A1X0HXJ1	A0A1X0HXJ1_MYCPF [tr]	Haloacid dehalogenase	938	Mycobacterium parafortuitum [39692]	264-272
	LIVVAALIV	19	A0A1X0HN30	A0A1X0HN30_MYCPF [tr]	Molybdenum ABC transporter permease subunit	256	Mycobacterium parafortuitum [39692]	236-244
	VIVSSGAIA	435	A0A1X0HJK9	A0A1X0HJK9_MYCPF [tr]	Glutamate 5-kinase	371	Mycobacterium parafortuitum [39692]	54-62
	LIAVAALVA	228	A0A1X2KNT1	A0A1X2KNT1_9MYCO [tr]	Arabinosyltransferase	1064	Mycobacterium paraintracellulare [1138383]	413-421
	YSVLITSVA	24	A0A1X2LAE8	A0A1X2LAE8_9MYCO [tr]	Pyrroline-5-carboxylate reductase	295	Mycobacterium paraintracellulare [1138383]	51-59
	VIVSSGAIA	477	A0A1X2KS79	A0A1X2KS79_9MYCO [tr]	Glutamate 5-kinase	367	Mycobacterium paraintracellulare [1138383]	53-61
	LIAVAALVA	269	D5P9A8	D5P9A8_9MYCO [tr]	Mycobacterial cell wall arabinan synthesis protein	1079	Mycobacterium parascrofulaceum ATCC BAA-614 [525368]	431-439
	YSVLITSVA	25	D5PBS3	D5PBS3_9MYCO [tr]	Pyrroline-5-carboxylate reductase	295	Mycobacterium parascrofulaceum ATCC BAA-614 [525368]	51-59
	VIVSSGAIA	527	D5PH77	D5PH77_9MYCO [tr]	Glutamate 5-kinase	367	Mycobacterium parascrofulaceum ATCC BAA-614 [525368]	53-61
	LIAVAALVA	198	A0A1X0IBF5	A0A1X0IBF5_9MYCO [tr]	Arabinosyltransferase	1075	Mycobacterium paraseoulense [590652]	427-435
	WIAVAVLVV	10	A0A1X0I3P7	A0A1X0I3P7_9MYCO [tr]	CE-family protein (Fragment)	61	Mycobacterium paraseoulense [590652]	13-21
	VIVVVVLIV	5	A0A1X0IBJ6	A0A1X0IBJ6_9MYCO [tr]	Uncharacterized protein	304	Mycobacterium paraseoulense [590652]	170-178
	YSVLITSVA	22	A0A1X0IBB4	A0A1X0IBB4_9MYCO [tr]	Pyrroline-5-carboxylate reductase	295	Mycobacterium paraseoulense [590652]	51-59
	VIVSSGAIA	436	A0A1X0IG13	A0A1X0IG13_9MYCO [tr]	Glutamate 5-kinase	367	Mycobacterium paraseoulense [590652]	53-61
	LIAVAALVA	313	Q745M3	Q745M3_MYCPA [tr]	EmbB	1065	Mycobacterium paratuberculosis (strain ATCC BAA-968 / K-10) [262316]	418-426
	WIAVAVLVV	18	Q73VM4	Q73VM4_MYCPA [tr]	Signal recognition particle receptor FtsY	444	Mycobacterium paratuberculosis (strain ATCC BAA-968 / K-10) [262316]	2017-06-14
	YSVLITSVA	29	Q73ST2	Q73ST2_MYCPA [tr]	Pyrroline-5-carboxylate reductase	298	Mycobacterium paratuberculosis (strain ATCC BAA-968 / K-10) [262316]	54-62
	VIVSSGAIA	575	Q73XP6	PROB_MYCPA [sp]	Glutamate 5-kinase	367	Mycobacterium paratuberculosis (strain ATCC BAA-968 / K-10) [262316]	53-61
	LIAVAALVA	235	A0A200GZS3	A0A200GZS3_MYCPC [tr]	Putative arabinosyltransferase B	1065	Mycobacterium paratuberculosis [1770]	418-426
	WIAVAVLVV	12	A0A200GTV1	A0A200GTV1_MYCPC [tr]	Signal recognition particle receptor FtsY	444	Mycobacterium paratuberculosis [1770]	2017-06-14
	LIAVAALVA	221	A0A1X2ANB6	A0A1X2ANB6_9MYCO [tr]	Arabinosyltransferase	1079	Mycobacterium parmense [185642]	431-439
	VIVSSGAIA	469	A0A1X2BH47	A0A1X2BH47_9MYCO [tr]	Glutamate 5-kinase	367	Mycobacterium parmense [185642]	53-61
	LIAVAVLAV	43	A0A1A0R5N6	A0A1A0R5N6_MYCPR [tr]	Serine/threonine protein kinase	623	Mycobacterium peregrinum [43304]	330-338
	LIAVAVLAV	45	A0A1A0VTM1	A0A1A0VTM1_MYCPR [tr]	Serine/threonine protein kinase	623	Mycobacterium peregrinum [43304]	330-338
	LIAVAVLAV	95	A0A1X2B091	A0A1X2B091_MYCPR [tr]	Serine/threonine protein kinase	623	Mycobacterium peregrinum [43304]	330-338
	VIAVVALVA	10	A0A1A0W1T4	A0A1A0W1T4_MYCPR [tr]	Uncharacterized protein	116	Mycobacterium peregrinum [43304]	14-22
	VIAVVALIA	19	A0A1A0V8P8	A0A1A0V8P8_MYCPR [tr]	Ethanolamine permease	471	Mycobacterium peregrinum [43304]	412-420
	YSVLVTSVA	12	A0A1A0QJ65	A0A1A0QJ65_MYCPR [tr]	Pyrroline-5-carboxylate reductase	290	Mycobacterium peregrinum [43304]	51-59
	YSVLVTSVA	13	A0A1A0W4X8	A0A1A0W4X8_MYCPR [tr]	Pyrroline-5-carboxylate reductase	290	Mycobacterium peregrinum [43304]	51-59
	YSVLVTSVA	37	A0A1X2ASF7	A0A1X2ASF7_MYCPR [tr]	Pyrroline-5-carboxylate reductase	290	Mycobacterium peregrinum [43304]	51-59
	VIVSSGAIA	200	A0A1A0RF81	A0A1A0RF81_MYCPR [tr]	Glutamate 5-kinase	373	Mycobacterium peregrinum [43304]	60-68
	VIVSSGAIA	208	A0A1A0W4J5	A0A1A0W4J5_MYCPR [tr]	Glutamate 5-kinase	373	Mycobacterium peregrinum [43304]	60-68
	VIVSSGAIA	468	A0A1X2B9J8	A0A1X2B9J8_MYCPR [tr]	Glutamate 5-kinase	373	Mycobacterium peregrinum [43304]	60-68
	VIAVVVLAA	15	A0A139VHS3	A0A139VHS3_MYCPH [tr]	ATP-binding protein	516	Mycobacterium phlei DSM 43239 = CCUG 21000 [1226750]	20-28
	LIAVAALVA	74	A0A139VFU9	A0A139VFU9_MYCPH [tr]	Arabinosyltransferase	1072	Mycobacterium phlei DSM 43239 = CCUG 21000 [1226750]	424-432
	YSVLVTSVA	9	A0A139VRW7	A0A139VRW7_MYCPH [tr]	Pyrroline-5-carboxylate reductase	294	Mycobacterium phlei DSM 43239 = CCUG 21000 [1226750]	51-59
	VIVSSGAIA	162	A0A139V670	A0A139V670_MYCPH [tr]	Glutamate 5-kinase	366	Mycobacterium phlei DSM 43239 = CCUG 21000 [1226750]	53-61
	VIAVAALAA	15	A0A1E3U0T5	A0A1E3U0T5_9MYCO [tr]	Adenosylcobinamide-GDP ribazoletransferase	241	Mycobacterium porcinum [39693]	176-184
	VIAVAALAA	26	A0A1Q8XT37	A0A1Q8XT37_9MYCO [tr]	Adenosylcobinamide-GDP ribazoletransferase	241	Mycobacterium porcinum [39693]	176-184
[truncated: 1,563 more rows]
